# Supplementary material for: (2RS,4′RS)-3′-(3-Chloro-4-meth­oxy­phen­yl)-4′-phenyl-4′H-spiro­[indene-2,5′-isoxazol]-1(3H)-one ethanol monosolvate
Source: Acta Crystallogr Sect E Struct Rep Online. 2011 Aug 27;67(Pt 9):o2434. doi: 10.1107/S1600536811032636 (PMC3200620; doi:10.1107/S1600536811032636)
Supplement: Supplementary file 1 [file e-67-o2434-sup1.cif]

##############################################################################
#                                                                            #
# This CIF contains the data in a paper accepted for publication in          #
# Acta Crystallographica Section E. It conforms to the requirements of       #
# Notes for Authors for Acta Crystallographica Section E, and has been       #
# peer reviewed under the auspices of the IUCr Commission on Journals.       #
#                                                                            #
# Full details of the Crystallographic Information File format               #
# are given in the paper "The Crystallographic Information File (CIF):       #
# a New Standard Archive File for Crystallography" by S. R. Hall, F. H.      #
# Allen and I. D. Brown [Acta Cryst. (1991), A47, 655-685].                  #
#                                                                            #
# The current version of the core CIF dictionary is obtainable from          #
# ftp://ftp.iucr.org/pub/cif_core.dic.                                       #
#                                                                            #
# Software is freely available for graphical display of the structure(s)     #
# in this CIF. For information consult the CIF software page                 #
# http://www.iucr.org/resources/cif/software.                                #
#                                                                            #
# This file may be used for bona fide research purposes within the           #
# scientific community so long as proper attribution is given to the journal # 
# article from which it was obtained.                                        #
#                                                                            #
##############################################################################
data_I
_audit_creation_method     SHELXL-97
_chemical_name_systematic
;
(2<i>RS</i>,4'<i>RS</i>)-3'-(3-Chloro-4-methoxyphenyl)-4'-phenyl-4'<i>H</i>-
spiro[indene-2,5'-isoxazol]-1(3<i>H</i>)-one ethanol monosolvate
;
_chemical_name_common     ?
_chemical_formula_moiety     'C23 H17 Cl N2 O3, C2 H6 O'
_chemical_formula_sum     'C25 H23 Cl N2 O4'
_chemical_formula_iupac     'C23 H17 Cl N2 O3, C2 H6 O'
_chemical_formula_weight     450.90
_chemical_melting_point     ?
_symmetry_cell_setting     orthorhombic
_symmetry_space_group_name_H-M     'P 21 21 21'
_symmetry_space_group_name_hall     'P 2ac 2ab'
loop_
    _symmetry_equiv_pos_as_xyz
    'x, y, z'
    '-x+1/2, -y, z+1/2'
    '-x, y+1/2, -z+1/2'
    'x+1/2, -y+1/2, -z'
_cell_length_a     8.7112(2)
_cell_length_b     11.3051(2)
_cell_length_c     22.5913(5)
_cell_angle_alpha     90.00
_cell_angle_beta     90.00
_cell_angle_gamma     90.00
_cell_volume     2224.81(8)
_cell_formula_units_Z     4
_cell_measurement_reflns_used     265
_cell_measurement_theta_min     2.6
_cell_measurement_theta_max     26.3
_cell_measurement_temperature     296(2)
_cell_measurement_pressure     101
_cell_special_details     ?
_exptl_crystal_description     prism
_exptl_crystal_colour     colourless
_exptl_crystal_size_max     0.24
_exptl_crystal_size_mid     0.17
_exptl_crystal_size_min     0.16
_exptl_crystal_density_diffrn     1.346
_exptl_crystal_density_meas     ?
_exptl_crystal_density_method     'not measured'
_exptl_crystal_F_000     944
_exptl_absorpt_coefficient_mu     0.207
_exptl_absorpt_correction_type     none
_exptl_absorpt_process_details     ?
_exptl_absorpt_correction_T_min     ?
_exptl_absorpt_correction_T_max     ?
_exptl_special_details
;
;
_diffrn_ambient_temperature     296(2)
_diffrn_radiation_type     MoK\a
_diffrn_radiation_wavelength     0.71073
_diffrn_radiation_source     'fine-focus sealed tube'
_diffrn_radiation_monochromator     graphite
_diffrn_measurement_device_type     'Bruker APEXII CCD'
_diffrn_measurement_method     '\w and \f'
_diffrn_detector_area_resol_mean     ?
_diffrn_reflns_number     13160
_diffrn_reflns_av_R_equivalents     0.0267
_diffrn_reflns_av_sigmaI/netI     0.0353
_diffrn_reflns_theta_min     1.80
_diffrn_reflns_theta_max     27.00
_diffrn_reflns_theta_full     27.00
_diffrn_measured_fraction_theta_max     0.995
_diffrn_measured_fraction_theta_full     0.995
_diffrn_reflns_limit_h_min     -10
_diffrn_reflns_limit_h_max     11
_diffrn_reflns_limit_k_min     -14
_diffrn_reflns_limit_k_max     14
_diffrn_reflns_limit_l_min     -28
_diffrn_reflns_limit_l_max     17
_diffrn_standards_number     ?
_diffrn_standards_interval_count     ?
_diffrn_standards_interval_time     ?
_diffrn_standards_decay_%     ?
_refine_special_details
;
 Refinement of F^2^ against ALL reflections.  The weighted R-factor wR and
 goodness of fit S are based on F^2^, conventional R-factors R are based
 on F, with F set to zero for negative F^2^. The threshold expression of
 F^2^ > 2sigma(F^2^) is used only for calculating R-factors(gt) etc. and is
 not relevant to the choice of reflections for refinement.  R-factors based
 on F^2^ are statistically about twice as large as those based on F, and R-
 factors based on ALL data will be even larger.
;
_reflns_number_total     4757
_reflns_number_gt     3815
_reflns_threshold_expression     I>2\s(I)
_refine_ls_structure_factor_coef     Fsqd
_refine_ls_matrix_type     full
_refine_ls_R_factor_all     0.0539
_refine_ls_R_factor_gt     0.0391
_refine_ls_wR_factor_gt     0.0912
_refine_ls_wR_factor_ref     0.0956
_refine_ls_goodness_of_fit_ref     1.062
_refine_ls_restrained_S_all     1.062
_refine_ls_number_reflns     4757
_refine_ls_number_parameters     297
_refine_ls_number_restraints     0
_refine_ls_hydrogen_treatment     mixed
_refine_ls_weighting_scheme     calc
_refine_ls_weighting_details
         'calc w=1/[\s^2^(Fo^2^)+(0.0469P)^2^+0.1284P] where P=(Fo^2^+2Fc^2^)/3'
_atom_sites_solution_hydrogens     geom
_atom_sites_solution_primary     direct
_atom_sites_solution_secondary     difmap
_refine_ls_shift/su_max     0.000
_refine_ls_shift/su_mean     0.000
_refine_diff_density_max     0.161
_refine_diff_density_min     -0.315
_refine_ls_extinction_method     none
_refine_ls_extinction_coef     ?
_refine_ls_abs_structure_details     'Flack (1983); 1986 Friedel pairs'
_refine_ls_abs_structure_Flack     0.36(3)
loop_
    _atom_type_symbol
    _atom_type_description
    _atom_type_scat_dispersion_real
    _atom_type_scat_dispersion_imag
    _atom_type_scat_source
    'C' 'C' 0.0033 0.0016
                         'International Tables Vol C Tables 4.2.6.8 and 6.1.1.4'
    'H' 'H' 0.0000 0.0000
                         'International Tables Vol C Tables 4.2.6.8 and 6.1.1.4'
    'N' 'N' 0.0061 0.0033
                         'International Tables Vol C Tables 4.2.6.8 and 6.1.1.4'
    'O' 'O' 0.0106 0.0060
                         'International Tables Vol C Tables 4.2.6.8 and 6.1.1.4'
    'Cl' 'Cl' 0.1484 0.1585
                         'International Tables Vol C Tables 4.2.6.8 and 6.1.1.4'
_computing_data_collection     'APEX2 (Bruker, 2005)'
_computing_cell_refinement     'SAINT (Bruker, 2005)'
_computing_data_reduction     'SAINT (Bruker, 2005)'
_computing_structure_solution     'SHELXS97 (Sheldrick, 2008)'
_computing_structure_refinement     'SHELXL97 (Sheldrick, 2008)'
_computing_molecular_graphics     'PLATON (Spek, 2009)'
_computing_publication_material     'publCIF (Westrip, 2010)'
loop_
    _atom_site_type_symbol
    _atom_site_label
    _atom_site_fract_x
    _atom_site_fract_y
    _atom_site_fract_z
    _atom_site_U_iso_or_equiv
    _atom_site_adp_type
    _atom_site_calc_flag
    _atom_site_refinement_flags
    _atom_site_occupancy
    _atom_site_symmetry_multiplicity
    _atom_site_disorder_assembly
    _atom_site_disorder_group
    C C1 0.0305(2) 0.33701(16) 0.41709(9) 0.0378(4) Uani d . 1 1 . .
    C C10 0.1211(2) 0.35087(15) 0.26128(8) 0.0333(4) Uani d . 1 1 . .
    C C11 0.2714(2) 0.39793(16) 0.23651(8) 0.0340(4) Uani d . 1 1 . .
    C C12 0.3965(2) 0.32367(18) 0.22940(10) 0.0470(5) Uani d . 1 1 . .
    C C13 0.5324(3) 0.3680(2) 0.20606(11) 0.0590(6) Uani d . 1 1 . .
    C C14 0.5434(3) 0.4828(2) 0.18859(11) 0.0629(7) Uani d . 1 1 . .
    C C15 0.4190(3) 0.5564(2) 0.19482(11) 0.0585(6) Uani d . 1 1 . .
    C C16 0.2839(2) 0.51488(18) 0.21932(10) 0.0471(5) Uani d . 1 1 . .
    C C17 -0.0022(2) 0.26234(16) 0.16411(8) 0.0359(4) Uani d . 1 1 . .
    C C18 -0.0316(3) 0.16313(18) 0.12947(10) 0.0533(6) Uani d . 1 1 . .
    C C19 -0.0905(3) 0.17326(19) 0.07365(11) 0.0613(7) Uani d . 1 1 . .
    C C2 -0.0518(3) 0.36087(19) 0.46878(10) 0.0495(5) Uani d . 1 1 . .
    C C20 -0.1223(3) 0.28381(19) 0.04958(10) 0.0526(5) Uani d . 1 1 . .
    C C21 -0.0928(2) 0.38300(17) 0.08457(9) 0.0423(5) Uani d . 1 1 . .
    C C22 -0.0338(2) 0.37289(17) 0.14030(9) 0.0379(4) Uani d . 1 1 . .
    C C23 -0.2016(4) 0.2016(3) -0.04206(13) 0.0908(10) Uani d . 1 1 . .
    C C24 0.6087(4) 0.5038(3) 0.36539(16) 0.0920(9) Uani d . 1 1 . .
    C C25 0.4781(4) 0.5779(3) 0.37505(16) 0.1008(11) Uani d . 1 1 . .
    C C3 0.0272(3) 0.3874(2) 0.51910(10) 0.0587(6) Uani d . 1 1 . .
    C C4 0.1875(3) 0.3900(2) 0.51872(10) 0.0569(6) Uani d . 1 1 . .
    C C5 0.2713(3) 0.36897(19) 0.46834(9) 0.0466(5) Uani d . 1 1 . .
    C C6 0.1917(2) 0.34114(16) 0.41674(9) 0.0378(4) Uani d . 1 1 . .
    C C7 0.1305(2) 0.28684(16) 0.32140(8) 0.0362(4) Uani d . 1 1 . .
    C C8 -0.0172(2) 0.30244(18) 0.35872(9) 0.0389(5) Uani d . 1 1 . .
    C C9 0.0618(2) 0.24995(15) 0.22427(8) 0.0330(4) Uani d . 1 1 . .
    Cl Cl1 -0.12367(8) 0.52300(5) 0.05494(3) 0.06402(19) Uani d . 1 1 . .
    H H1 0.346(3) 0.324(2) 0.3510(10) 0.060(7) Uiso d . 1 1 . .
    H H10 0.0447 0.4144 0.2630 0.040 Uiso calc R 1 1 . .
    H H12 0.3895 0.2445 0.2402 0.056 Uiso calc R 1 1 . .
    H H13 0.6170 0.3184 0.2023 0.071 Uiso calc R 1 1 . .
    H H14 0.6345 0.5113 0.1726 0.075 Uiso calc R 1 1 . .
    H H15 0.4257 0.6348 0.1825 0.070 Uiso calc R 1 1 . .
    H H16 0.2011 0.5659 0.2243 0.056 Uiso calc R 1 1 . .
    H H18 -0.0107 0.0884 0.1446 0.064 Uiso calc R 1 1 . .
    H H19 -0.1096 0.1055 0.0515 0.074 Uiso calc R 1 1 . .
    H H2 -0.1585 0.3587 0.4688 0.059 Uiso calc R 1 1 . .
    H H22 -0.0145 0.4406 0.1625 0.045 Uiso calc R 1 1 . .
    H H23A -0.1057 0.1606 -0.0465 0.136 Uiso calc R 1 1 . .
    H H23B -0.2379 0.2263 -0.0802 0.136 Uiso calc R 1 1 . .
    H H23C -0.2756 0.1497 -0.0242 0.136 Uiso calc R 1 1 . .
    H H24A 0.6892 0.5250 0.3931 0.110 Uiso calc R 1 1 . .
    H H24B 0.6475 0.5166 0.3257 0.110 Uiso calc R 1 1 . .
    H H25A 0.3977 0.5561 0.3481 0.151 Uiso calc R 1 1 . .
    H H25B 0.5062 0.6590 0.3685 0.151 Uiso calc R 1 1 . .
    H H25C 0.4427 0.5684 0.4150 0.151 Uiso calc R 1 1 . .
    H H3 -0.0258 0.4038 0.5539 0.070 Uiso calc R 1 1 . .
    H H4 0.2392 0.4066 0.5538 0.068 Uiso calc R 1 1 . .
    H H4A 0.6442 0.3400 0.3634 0.105 Uiso calc R 1 1 . .
    H H5 0.3779 0.3732 0.4687 0.056 Uiso calc R 1 1 . .
    N N1 0.2497(2) 0.31383(17) 0.36182(8) 0.0444(4) Uani d . 1 1 . .
    N N2 0.07647(17) 0.14773(13) 0.24799(7) 0.0391(4) Uani d . 1 1 . .
    O O1 0.13828(17) 0.16082(11) 0.30525(6) 0.0426(3) Uani d . 1 1 . .
    O O2 -0.14510(17) 0.28485(15) 0.33873(7) 0.0583(4) Uani d . 1 1 . .
    O O3 -0.1799(2) 0.30291(14) -0.00516(8) 0.0716(5) Uani d . 1 1 . .
    O O4 0.57042(17) 0.38095(16) 0.37275(9) 0.0703(5) Uani d . 1 1 . .
loop_
    _atom_site_aniso_label
    _atom_site_aniso_U_11
    _atom_site_aniso_U_22
    _atom_site_aniso_U_33
    _atom_site_aniso_U_12
    _atom_site_aniso_U_13
    _atom_site_aniso_U_23
    C1 0.0382(11) 0.0361(10) 0.0391(11) -0.0006(8) 0.0064(9) 0.0047(8)
    C10 0.0287(9) 0.0337(9) 0.0374(10) 0.0030(8) 0.0024(8) 0.0008(7)
    C11 0.0332(11) 0.0352(9) 0.0336(10) -0.0031(8) 0.0001(8) -0.0006(8)
    C12 0.0396(12) 0.0441(11) 0.0571(13) -0.0002(9) 0.0087(10) -0.0001(9)
    C13 0.0373(12) 0.0655(15) 0.0741(17) -0.0016(11) 0.0164(12) -0.0106(13)
    C14 0.0480(14) 0.0782(18) 0.0625(16) -0.0275(13) 0.0121(12) 0.0003(13)
    C15 0.0599(16) 0.0500(13) 0.0657(16) -0.0216(11) 0.0001(13) 0.0119(11)
    C16 0.0464(12) 0.0387(10) 0.0561(13) -0.0035(9) -0.0030(11) 0.0045(10)
    C17 0.0311(10) 0.0377(10) 0.0390(11) -0.0025(8) -0.0014(8) -0.0013(8)
    C18 0.0685(15) 0.0365(11) 0.0549(14) -0.0078(10) -0.0150(12) 0.0033(10)
    C19 0.0843(19) 0.0429(12) 0.0566(15) -0.0146(11) -0.0225(13) -0.0047(10)
    C2 0.0509(13) 0.0523(13) 0.0454(12) -0.0015(10) 0.0150(11) 0.0028(10)
    C20 0.0555(13) 0.0545(13) 0.0476(13) -0.0071(11) -0.0158(12) 0.0031(10)
    C21 0.0380(12) 0.0417(10) 0.0472(12) 0.0030(8) -0.0033(10) 0.0048(9)
    C22 0.0344(10) 0.0375(10) 0.0417(11) 0.0010(8) -0.0001(9) -0.0022(8)
    C23 0.129(3) 0.0773(18) 0.0661(19) -0.0205(18) -0.0483(19) -0.0026(15)
    C24 0.078(2) 0.090(2) 0.108(3) -0.0139(19) 0.0090(19) -0.0018(18)
    C25 0.106(3) 0.074(2) 0.122(3) -0.0016(19) -0.005(2) 0.0111(19)
    C3 0.0709(18) 0.0657(15) 0.0396(13) 0.0004(13) 0.0141(12) 0.0017(11)
    C4 0.0744(18) 0.0605(14) 0.0357(12) 0.0038(12) -0.0051(11) 0.0001(10)
    C5 0.0484(13) 0.0502(12) 0.0413(12) 0.0023(10) -0.0078(10) 0.0075(9)
    C6 0.0410(11) 0.0333(9) 0.0392(11) 0.0020(8) 0.0030(9) 0.0054(8)
    C7 0.0304(10) 0.0396(10) 0.0387(10) 0.0008(8) 0.0041(9) -0.0017(8)
    C8 0.0334(12) 0.0391(10) 0.0442(12) -0.0022(8) 0.0066(9) 0.0003(9)
    C9 0.0265(9) 0.0351(9) 0.0374(10) -0.0009(7) 0.0052(8) 0.0013(8)
    Cl1 0.0852(4) 0.0498(3) 0.0571(3) 0.0136(3) -0.0127(4) 0.0081(3)
    N1 0.0296(10) 0.0642(11) 0.0393(10) -0.0021(8) 0.0047(8) -0.0020(8)
    N2 0.0414(10) 0.0371(9) 0.0389(9) -0.0005(7) 0.0019(7) 0.0001(7)
    O1 0.0502(8) 0.0370(7) 0.0405(8) 0.0051(6) 0.0008(7) 0.0041(6)
    O2 0.0312(9) 0.0843(11) 0.0595(10) -0.0069(7) 0.0045(7) -0.0158(8)
    O3 0.0952(14) 0.0641(10) 0.0555(10) -0.0077(9) -0.0353(10) -0.0004(8)
    O4 0.0398(9) 0.0696(12) 0.1014(14) -0.0027(8) 0.0102(9) -0.0073(10)
_geom_special_details
;
 All esds (except the esd in the dihedral angle between two l.s. planes)
 are estimated using the full covariance matrix.  The cell esds are taken
 into account individually in the estimation of esds in distances, angles
 and torsion angles; correlations between esds in cell parameters are only
 used when they are defined by crystal symmetry.  An approximate (isotropic)
 treatment of cell esds is used for estimating esds involving l.s. planes.
;
loop_
    _geom_bond_atom_site_label_1
    _geom_bond_atom_site_label_2
    _geom_bond_site_symmetry_2
    _geom_bond_distance
    _geom_bond_publ_flag
    C1 C2 . 1.397(3) ?
    C10 H10 . 0.9800 ?
    C10 C7 . 1.541(3) ?
    C10 C11 . 1.520(2) ?
    C10 C9 . 1.506(2) ?
    C11 C12 . 1.385(3) ?
    C11 C16 . 1.382(3) ?
    C12 H12 . 0.9300 ?
    C12 C13 . 1.389(3) ?
    C13 H13 . 0.9300 ?
    C13 C14 . 1.361(4) ?
    C14 H14 . 0.9300 ?
    C15 H15 . 0.9300 ?
    C15 C14 . 1.373(4) ?
    C16 H16 . 0.9300 ?
    C16 C15 . 1.383(3) ?
    C17 C9 . 1.476(3) ?
    C17 C18 . 1.391(3) ?
    C18 H18 . 0.9300 ?
    C18 C19 . 1.366(3) ?
    C19 H19 . 0.9300 ?
    C2 H2 . 0.9300 ?
    C2 C3 . 1.362(3) ?
    C20 C19 . 1.391(3) ?
    C21 Cl1 . 1.739(2) ?
    C21 C20 . 1.396(3) ?
    C22 H22 . 0.9300 ?
    C22 C17 . 1.388(3) ?
    C22 C21 . 1.365(3) ?
    C23 H23C . 0.9600 ?
    C23 H23B . 0.9600 ?
    C23 H23A . 0.9600 ?
    C24 H24B . 0.9700 ?
    C24 H24A . 0.9700 ?
    C24 C25 . 1.429(5) ?
    C25 H25C . 0.9600 ?
    C25 H25B . 0.9600 ?
    C25 H25A . 0.9600 ?
    C3 H3 . 0.9300 ?
    C4 H4 . 0.9300 ?
    C4 C3 . 1.396(4) ?
    C4 C5 . 1.373(3) ?
    C5 H5 . 0.9300 ?
    C6 C1 . 1.405(3) ?
    C6 C5 . 1.392(3) ?
    C8 C7 . 1.549(3) ?
    C8 C1 . 1.437(3) ?
    N1 H1 . 0.88(3) ?
    N1 C7 . 1.416(3) ?
    N1 C6 . 1.375(3) ?
    N2 O1 . 1.409(2) ?
    N2 C9 . 1.280(2) ?
    O1 C7 . 1.472(2) ?
    O2 C8 . 1.218(2) ?
    O3 C23 . 1.429(3) ?
    O3 C20 . 1.352(3) ?
    O4 H4A . 0.8200 ?
    O4 C24 . 1.438(4) ?
loop_
    _geom_angle_atom_site_label_1
    _geom_angle_atom_site_label_2
    _geom_angle_atom_site_label_3
    _geom_angle_site_symmetry_1
    _geom_angle_site_symmetry_3
    _geom_angle
    _geom_angle_publ_flag
    C6 C1 C8 . . 107.05(17) ?
    C2 C1 C8 . . 132.17(19) ?
    C2 C1 C6 . . 120.7(2) ?
    C7 C10 H10 . . 110.1 ?
    C11 C10 H10 . . 110.1 ?
    C9 C10 H10 . . 110.1 ?
    C11 C10 C7 . . 116.32(16) ?
    C9 C10 C7 . . 98.72(13) ?
    C9 C10 C11 . . 110.86(15) ?
    C12 C11 C10 . . 120.54(16) ?
    C16 C11 C10 . . 120.42(17) ?
    C16 C11 C12 . . 119.01(17) ?
    C13 C12 H12 . . 120.1 ?
    C11 C12 H12 . . 120.1 ?
    C11 C12 C13 . . 119.73(19) ?
    C12 C13 H13 . . 119.5 ?
    C14 C13 H13 . . 119.5 ?
    C14 C13 C12 . . 120.9(2) ?
    C15 C14 H14 . . 120.2 ?
    C13 C14 H14 . . 120.2 ?
    C13 C14 C15 . . 119.5(2) ?
    C16 C15 H15 . . 119.8 ?
    C14 C15 H15 . . 119.8 ?
    C14 C15 C16 . . 120.4(2) ?
    C15 C16 H16 . . 119.8 ?
    C11 C16 H16 . . 119.8 ?
    C11 C16 C15 . . 120.3(2) ?
    C18 C17 C9 . . 120.73(16) ?
    C22 C17 C9 . . 121.14(16) ?
    C22 C17 C18 . . 118.13(17) ?
    C17 C18 H18 . . 119.3 ?
    C19 C18 H18 . . 119.3 ?
    C19 C18 C17 . . 121.38(19) ?
    C20 C19 H19 . . 119.6 ?
    C18 C19 H19 . . 119.6 ?
    C18 C19 C20 . . 120.74(19) ?
    C1 C2 H2 . . 120.6 ?
    C3 C2 H2 . . 120.6 ?
    C3 C2 C1 . . 118.7(2) ?
    C19 C20 C21 . . 117.63(19) ?
    O3 C20 C21 . . 117.26(19) ?
    O3 C20 C19 . . 125.11(19) ?
    C20 C21 Cl1 . . 118.99(16) ?
    C22 C21 Cl1 . . 119.30(15) ?
    C22 C21 C20 . . 121.64(18) ?
    C17 C22 H22 . . 119.8 ?
    C21 C22 H22 . . 119.8 ?
    C21 C22 C17 . . 120.49(18) ?
    H23B C23 H23C . . 109.5 ?
    H23A C23 H23C . . 109.5 ?
    O3 C23 H23C . . 109.5 ?
    H23A C23 H23B . . 109.5 ?
    O3 C23 H23B . . 109.5 ?
    O3 C23 H23A . . 109.5 ?
    H24A C24 H24B . . 108.0 ?
    O4 C24 H24B . . 109.4 ?
    C25 C24 H24B . . 109.4 ?
    O4 C24 H24A . . 109.4 ?
    C25 C24 H24A . . 109.4 ?
    C25 C24 O4 . . 111.3(3) ?
    H25B C25 H25C . . 109.5 ?
    H25A C25 H25C . . 109.5 ?
    C24 C25 H25C . . 109.5 ?
    H25A C25 H25B . . 109.5 ?
    C24 C25 H25B . . 109.5 ?
    C24 C25 H25A . . 109.5 ?
    C4 C3 H3 . . 119.8 ?
    C2 C3 H3 . . 119.8 ?
    C2 C3 C4 . . 120.3(2) ?
    C3 C4 H4 . . 118.9 ?
    C5 C4 H4 . . 118.9 ?
    C5 C4 C3 . . 122.2(2) ?
    C6 C5 H5 . . 121.0 ?
    C4 C5 H5 . . 121.0 ?
    C4 C5 C6 . . 117.9(2) ?
    C5 C6 C1 . . 120.04(19) ?
    N1 C6 C1 . . 111.39(18) ?
    N1 C6 C5 . . 128.57(18) ?
    C10 C7 C8 . . 112.47(16) ?
    O1 C7 C8 . . 106.46(14) ?
    N1 C7 C8 . . 103.50(15) ?
    O1 C7 C10 . . 103.80(14) ?
    N1 C7 C10 . . 120.40(16) ?
    N1 C7 O1 . . 109.55(15) ?
    C1 C8 C7 . . 106.86(16) ?
    O2 C8 C7 . . 122.64(18) ?
    O2 C8 C1 . . 130.48(19) ?
    C17 C9 C10 . . 124.70(15) ?
    N2 C9 C10 . . 114.66(16) ?
    N2 C9 C17 . . 120.58(16) ?
    C7 N1 H1 . . 123.1(15) ?
    C6 N1 H1 . . 124.9(15) ?
    C6 N1 C7 . . 111.18(17) ?
    C9 N2 O1 . . 109.12(14) ?
    N2 O1 C7 . . 108.16(12) ?
    C20 O3 C23 . . 117.03(19) ?
    C24 O4 H4A . . 109.5 ?
loop_
    _geom_hbond_atom_site_label_D
    _geom_hbond_atom_site_label_H
    _geom_hbond_atom_site_label_A
    _geom_hbond_site_symmetry_A
    _geom_hbond_distance_DH
    _geom_hbond_distance_HA
    _geom_hbond_distance_DA
    _geom_hbond_angle_DHA
    _geom_hbond_publ_flag
    N1 H1 O4 . 0.88(3) 2.12(3) 2.906(2) 149(2) yes
    O4 H4A O2 1_655 0.8200 2.0200 2.813(2) 164.00 yes
_iucr_refine_instructions_details
;
TITL zouihri_AB10_0m in P2(1)2(1)2(1)
CELL 0.71073   8.7112  11.3051  22.5913  90.000  90.000  90.000
ZERR   4.00   0.0002   0.0002   0.0005   0.000   0.000   0.000
LATT -1
SYMM 0.5-X, -Y, 0.5+Z
SYMM -X, 0.5+Y, 0.5-Z
SYMM 0.5+X, 0.5-Y, -Z
SFAC C  H  N  O  Cl
UNIT 100  92  8  16  4
OMIT     0   1   1
OMIT     0   1   2
OMIT 0 54
L.S. 4
ACTA
BOND $H
FMAP 2
PLAN 20
TWIN -1 0 0  0 -1 0   0 0 -1  2
HTAB
TEMP 23.000
WGHT    0.046900    0.128400
BASF   0.36355
FVAR       0.56342
MOLE 1
N1    3    0.249650    0.313826    0.361824    11.00000    0.02963    0.06418 =
         0.03928   -0.00200    0.00472   -0.00207
N2    3    0.076472    0.147725    0.247993    11.00000    0.04144    0.03714 =
         0.03886    0.00013    0.00185   -0.00046
O1    4    0.138280    0.160825    0.305250    11.00000    0.05019    0.03705 =
         0.04049    0.00411    0.00084    0.00514
O2    4   -0.145104    0.284846    0.338727    11.00000    0.03124    0.08425 =
         0.05950   -0.01575    0.00452   -0.00694
O3    4   -0.179942    0.302909   -0.005157    11.00000    0.09521    0.06413 =
         0.05552   -0.00041   -0.03529   -0.00772
C10   1    0.121138    0.350875    0.261285    11.00000    0.02872    0.03367 =
         0.03740    0.00080    0.00245    0.00297
AFIX  13
H10   2    0.044659    0.414351    0.263047    11.00000   -1.20000
AFIX   0
C8    1   -0.017219    0.302441    0.358719    11.00000    0.03338    0.03906 =
         0.04422    0.00027    0.00664   -0.00221
C7    1    0.130508    0.286843    0.321401    11.00000    0.03041    0.03963 =
         0.03867   -0.00174    0.00406    0.00084
C22   1   -0.033784    0.372894    0.140300    11.00000    0.03439    0.03750 =
         0.04168   -0.00220   -0.00012    0.00100
AFIX  43
H22   2   -0.014526    0.440581    0.162486    11.00000   -1.20000
AFIX   0
C6    1    0.191679    0.341142    0.416743    11.00000    0.04098    0.03325 =
         0.03917    0.00540    0.00304    0.00197
C17   1   -0.002247    0.262336    0.164113    11.00000    0.03115    0.03770 =
         0.03898   -0.00128   -0.00144   -0.00252
C9    1    0.061846    0.249953    0.224267    11.00000    0.02653    0.03511 =
         0.03744    0.00134    0.00516   -0.00093
C21   1   -0.092843    0.383002    0.084568    11.00000    0.03801    0.04170 =
         0.04721    0.00483   -0.00335    0.00300
C18   1   -0.031625    0.163133    0.129475    11.00000    0.06852    0.03645 =
         0.05495    0.00334   -0.01500   -0.00783
AFIX  43
H18   2   -0.010728    0.088363    0.144633    11.00000   -1.20000
AFIX   0
C11   1    0.271391    0.397931    0.236509    11.00000    0.03322    0.03522 =
         0.03363   -0.00061    0.00014   -0.00307
C1    1    0.030516    0.337012    0.417086    11.00000    0.03819    0.03608 =
         0.03909    0.00472    0.00637   -0.00056
C4    1    0.187480    0.390018    0.518715    11.00000    0.07443    0.06046 =
         0.03572    0.00010   -0.00512    0.00379
AFIX  43
H4    2    0.239178    0.406603    0.553764    11.00000   -1.20000
AFIX   0
C2    1   -0.051779    0.360873    0.468778    11.00000    0.05088    0.05233 =
         0.04536    0.00281    0.01505   -0.00148
AFIX  43
H2    2   -0.158501    0.358718    0.468847    11.00000   -1.20000
AFIX   0
C12   1    0.396480    0.323674    0.229399    11.00000    0.03964    0.04411 =
         0.05713   -0.00007    0.00873   -0.00019
AFIX  43
H12   2    0.389545    0.244477    0.240208    11.00000   -1.20000
AFIX   0
C20   1   -0.122332    0.283814    0.049575    11.00000    0.05549    0.05453 =
         0.04765    0.00305   -0.01576   -0.00708
C16   1    0.283935    0.514881    0.219319    11.00000    0.04638    0.03870 =
         0.05607    0.00452   -0.00298   -0.00348
AFIX  43
H16   2    0.201125    0.565853    0.224259    11.00000   -1.20000
AFIX   0
C15   1    0.419013    0.556443    0.194815    11.00000    0.05992    0.04995 =
         0.06569    0.01187    0.00006   -0.02159
AFIX  43
H15   2    0.425691    0.634750    0.182468    11.00000   -1.20000
AFIX   0
C19   1   -0.090533    0.173262    0.073653    11.00000    0.08429    0.04293 =
         0.05661   -0.00473   -0.02245   -0.01457
AFIX  43
H19   2   -0.109582    0.105484    0.051510    11.00000   -1.20000
AFIX   0
C5    1    0.271283    0.368970    0.468343    11.00000    0.04842    0.05016 =
         0.04133    0.00747   -0.00778    0.00231
AFIX  43
H5    2    0.377900    0.373168    0.468673    11.00000   -1.20000
AFIX   0
C3    1    0.027241    0.387362    0.519098    11.00000    0.07090    0.06570 =
         0.03962    0.00173    0.01411    0.00041
AFIX  43
H3    2   -0.025798    0.403755    0.553870    11.00000   -1.20000
AFIX   0
C13   1    0.532354    0.367960    0.206057    11.00000    0.03730    0.06555 =
         0.07414   -0.01062    0.01637   -0.00163
AFIX  43
H13   2    0.616997    0.318388    0.202313    11.00000   -1.20000
AFIX   0
C14   1    0.543364    0.482838    0.188595    11.00000    0.04802    0.07819 =
         0.06247    0.00028    0.01209   -0.02751
AFIX  43
H14   2    0.634481    0.511308    0.172557    11.00000   -1.20000
AFIX   0
C23   1   -0.201572    0.201573   -0.042060    11.00000    0.12904    0.07730 =
         0.06613   -0.00264   -0.04832   -0.02050
AFIX 137
H23A  2   -0.105741    0.160602   -0.046522    11.00000   -1.50000
H23B  2   -0.237927    0.226347   -0.080211    11.00000   -1.50000
H23C  2   -0.275576    0.149709   -0.024231    11.00000   -1.50000
AFIX   0
CL1   5   -0.123670    0.523000    0.054936    11.00000    0.08523    0.04976 =
         0.05708    0.00806   -0.01268    0.01357
O4    4    0.570419    0.380955    0.372747    11.00000    0.03984    0.06965 =
         0.10143   -0.00726    0.01017   -0.00271
AFIX 147
H4A   2    0.644218    0.340021    0.363361    11.00000   -1.50000
AFIX   0
C24   1    0.608698    0.503795    0.365387    11.00000    0.07810    0.08972 =
         0.10816   -0.00181    0.00896   -0.01390
AFIX  23
H24A  2    0.689154    0.524992    0.393110    11.00000   -1.20000
H24B  2    0.647515    0.516558    0.325654    11.00000   -1.20000
AFIX   0
C25   1    0.478129    0.577903    0.375051    11.00000    0.10648    0.07376 =
         0.12202    0.01107   -0.00504   -0.00161
AFIX 137
H25A  2    0.397740    0.556133    0.348102    11.00000   -1.50000
H25B  2    0.506216    0.658975    0.368528    11.00000   -1.50000
H25C  2    0.442743    0.568371    0.415011    11.00000   -1.50000
AFIX   0
H1    2    0.346307    0.323700    0.350974    11.00000    0.05975
HKLF 4
REM  zouihri_AB10_0m in P2(1)2(1)2(1)
REM R1 =  0.0391 for   3815 Fo > 4sig(Fo)  and  0.0539 for all   4757 data
REM    297 parameters refined using      0 restraints
END
WGHT      0.0468      0.1303
REM Highest difference peak  0.161,  deepest hole -0.315,  1-sigma level  0.034
Q1    1  -0.1935  0.4669  0.0620  11.00000  0.05    0.16
Q2    1  -0.2118  0.4757  0.0419  11.00000  0.05    0.14
Q3    1   0.0891  0.3087  0.2385  11.00000  0.05    0.12
Q4    1  -0.1115  0.4368  0.0756  11.00000  0.05    0.12
Q5    1   0.0517  0.4807  0.1530  11.00000  0.05    0.12
Q6    1   0.1083  0.3280  0.4262  11.00000  0.05    0.11
Q7    1   0.0695  0.3841  0.2609  11.00000  0.05    0.11
Q8    1  -0.0162  0.3147  0.4445  11.00000  0.05    0.11
Q9    1   0.3281  0.3579  0.2210  11.00000  0.05    0.11
Q10   1  -0.0566  0.0788  0.0329  11.00000  0.05    0.11
Q11   1  -0.4446  0.1920  0.0082  11.00000  0.05    0.11
Q12   1   0.0541  0.2622  0.1931  11.00000  0.05    0.11
Q13   1   0.7331  0.5067  0.3333  11.00000  0.05    0.11
Q14   1  -0.3580  0.1401  0.0111  11.00000  0.05    0.11
Q15   1   0.0582  0.3043  0.3355  11.00000  0.05    0.10
Q16   1   0.0084  0.2439  0.2440  11.00000  0.05    0.10
Q17   1   0.0392  0.3210  0.1428  11.00000  0.05    0.10
Q18   1   0.1077  0.3388  0.2945  11.00000  0.05    0.10
Q19   1   0.6579  0.6216  0.1251  11.00000  0.05    0.10
Q20   1   0.5801  0.4874  0.1273  11.00000  0.05    0.10
;
data_New_Global_Publ_Block
_journal_date_recd_electronic     2011-06-14
_journal_date_accepted     2011-08-11
_journal_name_full     'Acta Crystallographica, Section E'
_journal_year     2011
_journal_volume     67
_journal_issue      9
_journal_page_first     o2434
_journal_page_last     o2434
_journal_paper_category     QO
_journal_coeditor_code     FY2017
_publ_contact_author_name     'Mohamed El yazidi'
_publ_contact_author_address
;
D\'epartement de Chimie, Facult\'e des Sciences
Dhar Mehraz, BP 1796 Atlas, 30000 F\'es,
Morocco
;
_publ_contact_author_email     'elyazidimohamed@hotmail.com'
_publ_contact_author_fax     '00 212 53 77 77 77'
_publ_contact_author_phone     '00 212 61 66 66 66'
_publ_section_title
;
(2<i>RS</i>,4'<i>RS</i>)-3'-(3-Chloro-4-methoxyphenyl)-4'-phenyl-4'<i>H</i>-
spiro[indene-2,5'-isoxazol]-1(3<i>H</i>)-one ethanol monosolvate
;
_publ_section_title_footnote     .
loop_
    _publ_author_name
    _publ_author_footnote
    _publ_author_address
    'Boughaleb, Adil' .
;
D\'epartement de Chimie, Facult\'e des Sciences
Dhar Mehraz, BP 1796 Atlas, 30000 F\'es,
Morocco
;
    'Zouihri, Hafid' .
;
Laboratoires de Diffraction des Rayons X,
Centre Nationale pour la Recherche Scientifique et Technique, Rabat, Morocco
;
    'Gmouh, Said' .
;
Centre Nationale pour la Recherche
Scientifique et Technique, Rabat, Morocco
;
    'Kerbal, Abdelali' .
;
D\'epartement de Chimie, Facult\'e des Sciences
Dhar Mehraz, BP 1796 Atlas, 30000 F\'es,
Morocco
;
    'El yazidi, Mohamed' .
;
D\'epartement de Chimie, Facult\'e des Sciences
Dhar Mehraz, BP 1796 Atlas, 30000 F\'es,
Morocco
;
_publ_section_synopsis     .
