# Supplementary material for: (2RS,4′RS)-3′-(3-Chloro-4-meth­oxy­phen­yl)-4′-phenyl-4′H-spiro­[indene-2,5′-isoxazol]-1(3H)-one ethanol monosolvate
Source: Acta Crystallogr Sect E Struct Rep Online. 2011 Aug 27;67(Pt 9):o2434. doi: 10.1107/S1600536811032636 (PMC3200620; doi:10.1107/S1600536811032636)
Supplement: Supplementary file 2 [file e-67-o2434-Isup2.hkl]

# 
# h,k,l, Fc-squared, Fo-squared, sigma(Fo-squared) and status flag 
# 
data_I
_shelx_title ' zouihri_AB10_0m in P2(1)2(1)2(1)' 
_shelx_refln_list_code          4 
_shelx_F_calc_maximum      180.35 
_exptl_crystal_F_000       944.00 
_reflns_d_resolution_high  0.7829 
 
loop_ 
 _symmetry_equiv_pos_as_xyz 
 'x, y, z' 
 '-x+1/2, -y, z+1/2' 
 '-x, y+1/2, -z+1/2' 
 'x+1/2, -y+1/2, -z' 
 
_cell_length_a     8.7112 
_cell_length_b    11.3051 
_cell_length_c    22.5913 
_cell_angle_alpha  90.000 
_cell_angle_beta   90.000 
_cell_angle_gamma  90.000 
 
_shelx_F_squared_multiplier     1.000 
 
loop_ 
 _refln_index_h 
 _refln_index_k 
 _refln_index_l 
 _refln_F_squared_calc 
 _refln_F_squared_meas 
 _refln_F_squared_sigma 
 _refln_observed_status 
   2   0   0    11684.15    11091.14    143.78 o 
   4   0   0      874.17      784.92     14.31 o 
   6   0   0      214.14      225.60      6.82 o 
   8   0   0      307.84      274.60     18.40 o 
   1   1   0      234.26      154.77      3.83 o 
   2   1   0        1.58        7.58      1.09 o 
   3   1   0    12270.40    12379.39    121.44 o 
   4   1   0      923.92      960.68     11.92 o 
   5   1   0      505.31      518.35      7.66 o 
   6   1   0        2.89        2.60      1.58 o 
   7   1   0        5.61        0.00      2.51 o 
   8   1   0        3.61        3.82      4.57 o 
   9   1   0       16.45        9.42      7.84 o 
   0   2   0     8117.13     7818.21    147.15 o 
   1   2   0     1790.11     1770.95     20.39 o 
   2   2   0        0.83       25.30      3.15 o 
   3   2   0      314.97      269.80      4.38 o 
   4   2   0       22.65       11.46      1.31 o 
   5   2   0     1096.01     1063.18     14.94 o 
   6   2   0      250.60      276.33      6.06 o 
   7   2   0      292.40      266.19     10.61 o 
   8   2   0       63.99       55.92      7.37 o 
   9   2   0        2.89       10.96      7.62 o 
   1   3   0     4135.85     4165.88     37.09 o 
   2   3   0     5907.18     5538.78     59.94 o 
   3   3   0      141.73      127.19      3.97 o 
   4   3   0       14.87       16.69      2.73 o 
   5   3   0       18.39        8.95      2.92 o 
   6   3   0       46.87       52.36      3.37 o 
   7   3   0      418.99      429.00     15.79 o 
   8   3   0       42.45       40.36     12.10 o 
   9   3   0       44.19       33.86     10.33 o 
  10   3   0        0.06        1.39      6.52 o 
   0   4   0     4602.21     4769.53     83.18 o 
   1   4   0        7.17       12.50      0.95 o 
   2   4   0     1104.25     1079.30     14.47 o 
   3   4   0      537.59      505.70      7.31 o 
   4   4   0     1246.38     1248.64     15.93 o 
   5   4   0      152.48      163.24      4.11 o 
   6   4   0      269.34      270.83      7.32 o 
   7   4   0      284.59      296.34      8.09 o 
   8   4   0      179.75      194.50     13.75 o 
   9   4   0        5.51        8.79      5.08 o 
  10   4   0        0.03        5.29      7.02 o 
   1   5   0     1206.47     1242.04     16.33 o 
   2   5   0       67.02       61.53      3.38 o 
   3   5   0       20.06       11.09      1.38 o 
   4   5   0      580.49      661.33      9.21 o 
   5   5   0      993.48      960.12     13.20 o 
   6   5   0       50.34       42.30      2.93 o 
   7   5   0       15.40       24.11      4.25 o 
   8   5   0       53.72       46.38      4.41 o 
   9   5   0       73.22       71.38     10.90 o 
  10   5   0        1.28        0.41      6.93 o 
   0   6   0     7207.12     7468.32    140.82 o 
   1   6   0      120.01      142.15      5.39 o 
   2   6   0       78.75       70.09      3.42 o 
   3   6   0        5.19        7.09      1.62 o 
   4   6   0      622.00      616.30     11.41 o 
   5   6   0      111.68      103.47      3.41 o 
   6   6   0        0.06        0.50      1.85 o 
   7   6   0        2.12        0.00      2.83 o 
   8   6   0       28.46       33.30      4.76 o 
   9   6   0        6.52        2.17      6.71 o 
  10   6   0        1.07        1.58      7.37 o 
   1   7   0       78.34       67.40      3.03 o 
   2   7   0      256.17      264.22      5.69 o 
   3   7   0     1111.45     1115.65     21.27 o 
   4   7   0       71.71       75.02      3.08 o 
   5   7   0       84.35       92.08      5.04 o 
   6   7   0      104.55      118.87      4.96 o 
   7   7   0       15.01       11.32      3.57 o 
   8   7   0       23.13       15.30      5.03 o 
   9   7   0        0.82        5.61      7.21 o 
   0   8   0      791.26      791.53     49.32 o 
   1   8   0     2149.42     2098.89     31.20 o 
   2   8   0      279.81      272.91      7.06 o 
   3   8   0      144.26      149.37      7.92 o 
   4   8   0       16.51       20.92      2.80 o 
   5   8   0      377.36      385.45      8.06 o 
   6   8   0       17.58       13.75      2.65 o 
   7   8   0      266.53      278.47     12.32 o 
   8   8   0       20.05       21.33      6.73 o 
   9   8   0        3.84        3.43      8.22 o 
   1   9   0       97.20      111.21      4.68 o 
   2   9   0     1469.05     1465.16     23.87 o 
   3   9   0      933.91      975.29     39.82 o 
   4   9   0        4.77        4.93      5.07 o 
   5   9   0       28.26       22.86      6.63 o 
   6   9   0        7.81       19.51      3.85 o 
   7   9   0        5.28        7.69      8.57 o 
   8   9   0        2.88        5.43      4.53 o 
   0  10   0        3.86       10.58      6.77 o 
   1  10   0       30.36       21.60      5.77 o 
   2  10   0      441.42      448.73     17.44 o 
   3  10   0        0.02        3.84      7.12 o 
   4  10   0        9.66       12.11      2.90 o 
   5  10   0        1.40        0.00      4.25 o 
   6  10   0       26.34       23.47      7.56 o 
   7  10   0       16.68       14.58      4.56 o 
   8  10   0       38.67       30.52      6.11 o 
   1  11   0       62.24       61.02      7.86 o 
   2  11   0       24.53       25.81     10.92 o 
   3  11   0       72.69       81.81     13.17 o 
   4  11   0        0.17        3.24      3.07 o 
   5  11   0      119.45      129.70     12.25 o 
   6  11   0       23.46       28.51      3.38 o 
   7  11   0        0.92        0.00      4.05 o 
   0  12   0        2.68        0.00      7.02 o 
   1  12   0      130.82      120.75     11.80 o 
   2  12   0        2.48       11.57      7.92 o 
   3  12   0       49.16       42.84     11.37 o 
   4  12   0        3.96        1.25      2.89 o 
   5  12   0       56.63       67.52     12.47 o 
   6  12   0        3.75        0.00      2.75 o 
   1  13   0        1.64        0.00      7.02 o 
   2  13   0       48.72       59.79     13.45 o 
   3  13   0       30.99       39.41     12.07 o 
   4  13   0       11.64       15.38      4.03 o 
   0  14   0        6.71       19.47     10.58 o 
   1  14   0       74.30      105.58     12.02 o 
   2  14   0        1.14        0.00      8.79 o 
   1   0   1     6547.85     6367.91    132.20 o 
   2   0   1    32527.10    30433.57    280.04 o 
   3   0   1      204.81      184.15      2.93 o 
   4   0   1        0.68        2.93      0.97 o 
   5   0   1      149.86      139.26      3.43 o 
   6   0   1      132.85      123.26      5.00 o 
   7   0   1     1190.92     1182.74     19.97 o 
   8   0   1       37.90       43.39      6.59 o 
   9   0   1        1.32        2.11      6.55 o 
  10   0   1        3.66        0.00      7.25 o 
  -9   1   1       52.12       62.63     11.03 o 
  -8   1   1      108.98      103.10      8.56 o 
  -7   1   1      542.39      537.74     12.86 o 
  -6   1   1       10.76       10.57      1.88 o 
  -5   1   1     1224.46     1243.69     15.40 o 
  -4   1   1      249.84      298.35      4.84 o 
  -3   1   1     1886.27     1973.06     20.44 o 
  -2   1   1     1209.67     1140.16     12.82 o 
  -1   1   1     4704.96     4585.89     48.86 o 
   1   1   1     4733.46     4466.28     42.20 o 
   2   1   1     1205.58     1145.24     12.20 o 
   3   1   1     1892.21     1942.95     20.41 o 
   4   1   1      248.92      293.68      4.80 o 
   5   1   1     1226.21     1240.01     15.37 o 
   6   1   1       10.75       13.50      1.93 o 
   7   1   1      539.48      533.75      9.86 o 
   8   1   1      109.27      105.59     12.57 o 
   9   1   1       51.93       60.29     11.15 o 
  10   1   1       49.04       29.64     10.52 o 
  -9   2   1        2.55        3.12      6.84 o 
  -8   2   1       67.91       61.23      7.72 o 
  -7   2   1       25.35       24.37      2.76 o 
  -6   2   1      280.04      278.25      6.02 o 
  -5   2   1      108.89      123.58      2.92 o 
  -4   2   1      457.95      485.40      8.49 o 
  -3   2   1     2097.27     2006.20     24.98 o 
  -2   2   1      264.06      262.64      4.01 o 
  -1   2   1    18262.15    17185.45    283.54 o 
   0   2   1     7907.77     7690.71     83.29 o 
   1   2   1    18253.23    17689.52    173.05 o 
   2   2   1      260.38      257.54      3.31 o 
   3   2   1     2101.66     2020.91     22.70 o 
   4   2   1      457.77      489.71      8.64 o 
   5   2   1      108.81      122.48      4.05 o 
   6   2   1      281.17      267.07      7.45 o 
   7   2   1       25.67       25.93      2.83 o 
   8   2   1       67.84       64.33     10.93 o 
   9   2   1        2.58        3.09      7.25 o 
  10   2   1        5.75        3.37      7.72 o 
  -8   3   1       18.81       15.37      3.87 o 
  -7   3   1      165.78      162.16      6.38 o 
  -6   3   1       46.05       42.86      3.16 o 
  -5   3   1      800.22      794.98     13.52 o 
  -4   3   1       66.65       75.01      2.69 o 
  -3   3   1     1338.17     1425.81     18.50 o 
  -2   3   1      723.12      693.65      9.61 o 
  -1   3   1     6271.77     6060.61     60.93 o 
   0   3   1     5932.65     5931.06     71.51 o 
   1   3   1     6262.72     6066.67     60.59 o 
   2   3   1      720.65      701.08     14.55 o 
   3   3   1     1349.28     1434.81     16.86 o 
   4   3   1       65.68       71.50      3.28 o 
   5   3   1      806.34      791.61     14.80 o 
   6   3   1       46.45       48.34      3.62 o 
   7   3   1      165.12      162.91      8.55 o 
   8   3   1       18.94       17.51      4.84 o 
   9   3   1       21.69       23.77      5.66 o 
  10   3   1       12.80        6.73      6.84 o 
 -10   4   1       26.86       30.12      8.85 o 
  -9   4   1        9.32       19.37      7.50 o 
  -8   4   1      189.18      185.25     10.00 o 
  -7   4   1       63.55       77.17      5.35 o 
  -6   4   1      400.64      399.26      8.84 o 
  -5   4   1       67.41       68.62      3.61 o 
  -4   4   1      305.45      315.44      4.99 o 
  -3   4   1      120.98      143.22      3.24 o 
  -2   4   1       62.71       47.61      1.98 o 
  -1   4   1      526.19      496.23      7.99 o 
   0   4   1     6722.19     6700.69     80.29 o 
   1   4   1      523.16      500.10      6.11 o 
   2   4   1       63.75       49.19      2.99 o 
   3   4   1      122.00      143.21      3.96 o 
   4   4   1      306.58      324.34      5.60 o 
   5   4   1       66.56       67.54      3.01 o 
   6   4   1      401.61      396.94     11.49 o 
   7   4   1       63.26       72.71      4.31 o 
   8   4   1      188.99      178.66      8.14 o 
   9   4   1        9.28        3.85      4.95 o 
  10   4   1       26.73       26.95      6.73 o 
 -10   5   1        5.11        0.00      6.96 o 
  -9   5   1        1.54        1.98      6.65 o 
  -8   5   1       32.51       34.54      6.99 o 
  -7   5   1      203.95      188.23      7.05 o 
  -6   5   1       54.00       58.77      2.97 o 
  -5   5   1      184.85      200.69      6.20 o 
  -4   5   1      831.12      868.94     11.73 o 
  -3   5   1      841.32      833.90     11.82 o 
  -2   5   1       85.34       75.91      2.90 o 
  -1   5   1     1117.16     1168.94     19.91 o 
   0   5   1      489.10      586.34     11.79 o 
   1   5   1     1108.45     1188.77     15.61 o 
   2   5   1       85.76       82.30      4.26 o 
   3   5   1      842.93      829.00     18.78 o 
   4   5   1      829.44      867.43     10.48 o 
   5   5   1      182.90      199.16      5.78 o 
   6   5   1       54.11       55.63      3.43 o 
   7   5   1      205.41      200.07      7.00 o 
   8   5   1       32.30       41.60      4.83 o 
   9   5   1        1.57        0.00      4.64 o 
  10   5   1        5.16        0.00      7.02 o 
 -10   6   1        8.18       12.16      8.06 o 
  -9   6   1        7.79       13.07      7.84 o 
  -8   6   1       53.93       47.94     11.88 o 
  -7   6   1        8.77       10.32      3.73 o 
  -6   6   1      138.64      134.25      4.64 o 
  -5   6   1       24.81       33.70      2.74 o 
  -4   6   1       44.84       44.42      2.49 o 
  -3   6   1      122.72      129.07      5.09 o 
  -2   6   1     1232.47     1267.65     19.68 o 
  -1   6   1      502.46      445.70      8.33 o 
   0   6   1       86.90      111.54      3.05 o 
   1   6   1      504.12      462.35      7.39 o 
   2   6   1     1232.03     1273.04     17.45 o 
   3   6   1      120.72      129.65      5.65 o 
   4   6   1       45.38       41.46      2.42 o 
   5   6   1       25.19       33.95      2.62 o 
   6   6   1      137.17      132.29      4.65 o 
   7   6   1        8.45       10.62      3.38 o 
   8   6   1       54.13       41.42      5.13 o 
   9   6   1        7.79        3.43      5.36 o 
  10   6   1        8.13        0.00      7.40 o 
  -9   7   1       19.60       18.21      8.38 o 
  -8   7   1      115.49      124.67     12.41 o 
  -7   7   1       54.56       51.54      5.59 o 
  -6   7   1       18.73       20.17      2.99 o 
  -5   7   1      330.51      291.93      6.70 o 
  -4   7   1       97.01       90.37      3.27 o 
  -3   7   1      510.42      506.62     29.22 o 
  -2   7   1       50.19       51.59      3.38 o 
  -1   7   1      177.12      169.33      4.62 o 
   0   7   1      178.69      182.10      6.14 o 
   1   7   1      179.31      166.91      5.15 o 
   2   7   1       50.73       50.31      2.63 o 
   3   7   1      509.72      504.74      9.53 o 
   4   7   1       95.44       92.55      3.34 o 
   5   7   1      330.90      301.14      7.39 o 
   6   7   1       18.59       18.18      2.84 o 
   7   7   1       54.22       49.74      8.15 o 
   8   7   1      116.06      134.04     10.15 o 
   9   7   1       19.59       12.38      8.25 o 
  -9   8   1        2.56        0.00      6.30 o 
  -8   8   1       33.44       39.22      5.94 o 
  -7   8   1       78.32       89.97     12.71 o 
  -6   8   1       21.78       17.49      3.68 o 
  -5   8   1      278.01      284.08     10.88 o 
  -4   8   1       87.57       74.27      5.56 o 
  -3   8   1      486.58      517.05     15.15 o 
  -2   8   1       22.25       30.03      2.80 o 
  -1   8   1      269.94      248.86      6.34 o 
   0   8   1     1281.82     1195.84     19.23 o 
   1   8   1      271.02      253.58      8.27 o 
   2   8   1       22.58       26.32      2.37 o 
   3   8   1      488.06      494.72     17.49 o 
   4   8   1       86.78       80.70      6.34 o 
   5   8   1      279.44      267.20      5.62 o 
   6   8   1       21.69       15.04      2.76 o 
   7   8   1       78.64       91.95      6.25 o 
   8   8   1       33.35       43.46      5.45 o 
   9   8   1        2.54        3.06      8.19 o 
  -8   9   1        0.35        2.06      4.28 o 
  -7   9   1       15.87       17.22      4.55 o 
  -6   9   1       85.14      100.62     18.68 o 
  -5   9   1      113.27      110.49      8.38 o 
  -4   9   1      302.12      317.34     11.95 o 
  -3   9   1      223.49      220.73     17.20 o 
  -2   9   1      103.18      102.28      6.16 o 
  -1   9   1      340.44      329.63      8.05 o 
   0   9   1      732.20      730.51     13.50 o 
   1   9   1      339.10      345.47     10.75 o 
   2   9   1      103.07      104.95      4.84 o 
   3   9   1      222.32      241.10     21.03 o 
   4   9   1      300.32      311.73     12.06 o 
   5   9   1      113.08      108.30      3.48 o 
   6   9   1       85.34       93.80      4.74 o 
   7   9   1       15.67       19.58      4.73 o 
   8   9   1        0.34        3.83      4.57 o 
  -8  10   1        4.19        4.05      4.77 o 
  -7  10   1       31.71       29.43      5.12 o 
  -6  10   1       21.00       27.12      3.94 o 
  -5  10   1       35.63       38.02      5.17 o 
  -4  10   1       20.29       20.31      3.59 o 
  -3  10   1        2.92        2.33      6.39 o 
  -2  10   1      252.33      260.67     21.03 o 
  -1  10   1      260.51      266.20     12.87 o 
   0  10   1      151.45      175.43      9.68 o 
   1  10   1      257.38      281.81     13.63 o 
   2  10   1      252.83      260.99     13.12 o 
   3  10   1        3.23       16.29      7.91 o 
   4  10   1       20.58       12.07      7.62 o 
   5  10   1       35.86       43.85      5.43 o 
   6  10   1       20.95       20.80      4.18 o 
   7  10   1       31.29       20.14      6.27 o 
   8  10   1        4.15        3.58      6.43 o 
  -7  11   1       22.15       18.40      4.99 o 
  -6  11   1        5.31        5.13      2.43 o 
  -5  11   1       16.94       19.86      6.58 o 
  -4  11   1       51.93       49.48      4.83 o 
  -3  11   1      103.84      108.08     14.46 o 
  -2  11   1       32.52       34.62      8.54 o 
  -1  11   1       78.53       78.84      8.63 o 
   0  11   1       93.80      123.27     24.95 o 
   1  11   1       78.88       70.64      8.21 o 
   2  11   1       32.48       44.67      9.58 o 
   3  11   1      104.23      104.68     14.21 o 
   4  11   1       50.77       75.10     13.20 o 
   5  11   1       16.79       15.55      4.28 o 
   6  11   1        5.29        1.82      5.70 o 
   7  11   1       22.05       13.14      4.97 o 
  -6  12   1       58.87       69.07     17.03 o 
  -5  12   1       25.16       40.76     11.72 o 
  -4  12   1       15.08       10.79      5.31 o 
  -3  12   1       46.67       42.12     11.18 o 
  -2  12   1        4.74        4.25      7.02 o 
  -1  12   1       45.74       53.92      8.45 o 
   0  12   1        1.56        0.32      4.92 o 
   1  12   1       46.38       56.19      8.40 o 
   2  12   1        4.69        4.73      5.20 o 
   3  12   1       47.08       59.88     13.07 o 
   4  12   1       15.07        5.36      8.10 o 
   5  12   1       25.09       35.46      5.44 o 
   6  12   1       58.82       53.72      5.55 o 
  -4  13   1       19.88       26.57      4.71 o 
  -3  13   1       23.84       16.10      9.80 o 
  -2  13   1       13.52        1.45      8.16 o 
  -1  13   1       37.84       29.03      7.90 o 
   0  13   1       21.22       13.63      7.04 o 
   1  13   1       37.80       26.52      7.15 o 
   2  13   1       13.55       20.40      8.77 o 
   3  13   1       23.84       21.14     10.71 o 
   4  13   1       19.84       18.77      5.13 o 
  -2  14   1       17.44        0.00      8.28 o 
  -1  14   1       27.00       45.38      9.33 o 
   0  14   1       47.31       47.69      9.51 o 
   1  14   1       27.18       26.48      8.26 o 
   2  14   1       17.52       16.32     10.90 o 
   0   0   2      270.11      277.18      8.51 o 
   1   0   2     3369.44     3029.37     36.40 o 
   2   0   2     3484.04     3500.41     35.04 o 
   3   0   2      584.15      525.48      6.53 o 
   4   0   2        9.13       20.80      1.40 o 
   5   0   2       54.71       59.70      2.29 o 
   6   0   2      278.72      275.02      6.21 o 
   7   0   2        6.43        3.42      2.56 o 
   8   0   2       29.39       21.26      8.03 o 
   9   0   2      256.23      224.86     18.21 o 
  10   0   2       21.36       36.64     11.40 o 
 -10   1   2        2.67        8.13      8.38 o 
  -9   1   2        3.09        0.00      6.62 o 
  -8   1   2       17.94       15.94      7.40 o 
  -7   1   2      876.09      847.99     20.77 o 
  -6   1   2       13.01        8.73      1.81 o 
  -5   1   2      377.89      394.23      6.31 o 
  -4   1   2      853.15      884.43     11.15 o 
  -3   1   2     2219.18     2312.69     24.03 o 
  -2   1   2     8350.90     8159.61     86.90 o 
  -1   1   2     1267.31     1241.83     12.89 o 
   1   1   2     1269.39     1241.16     12.93 o 
   2   1   2     8350.17     8192.99     80.75 o 
   3   1   2     2232.27     2349.66     28.44 o 
   4   1   2      846.72      878.16     11.09 o 
   5   1   2      380.54      390.74      7.10 o 
   6   1   2       12.94        8.63      1.98 o 
   7   1   2      877.89      837.69     23.82 o 
   8   1   2       17.65        5.51      7.09 o 
   9   1   2        3.08        1.98      7.06 o 
  10   1   2        2.67        0.35      8.51 o 
  -9   2   2       45.88       50.18     10.36 o 
  -8   2   2      178.40      188.47     15.12 o 
  -7   2   2      176.71      170.97      6.15 o 
  -6   2   2      113.65      118.49      4.74 o 
  -5   2   2      389.94      425.71      8.78 o 
  -4   2   2     1883.90     1971.52     20.63 o 
  -3   2   2      387.53      348.35      6.25 o 
  -2   2   2     1818.02     1770.51     24.07 o 
  -1   2   2     5815.69     5936.12     58.56 o 
   0   2   2      336.82      322.81      4.91 o 
   1   2   2     5796.75     5798.81     66.77 o 
   2   2   2     1813.28     1752.26     18.37 o 
   3   2   2      387.15      356.62      5.25 o 
   4   2   2     1888.14     1901.58     28.70 o 
   5   2   2      391.88      422.38      8.22 o 
   6   2   2      113.83      129.24      4.45 o 
   7   2   2      175.65      181.89      5.81 o 
   8   2   2      179.05      172.79     15.75 o 
   9   2   2       46.14       50.57      7.92 o 
  10   2   2       10.61        0.00      8.22 o 
  -8   3   2        3.00        3.43      3.74 o 
  -7   3   2       53.93       50.14      3.77 o 
  -6   3   2       14.43       11.07      2.28 o 
  -5   3   2       84.99       95.74      4.17 o 
  -4   3   2      680.57      718.05     11.91 o 
  -3   3   2      276.76      269.02      4.97 o 
  -2   3   2      310.90      296.51      5.69 o 
  -1   3   2     3015.44     2973.63     47.10 o 
   0   3   2    12126.01    11989.16    141.50 o 
   1   3   2     3026.17     3000.56     28.52 o 
   2   3   2      312.31      290.82      6.90 o 
   3   3   2      272.11      271.68      4.50 o 
   4   3   2      675.36      717.59      9.54 o 
   5   3   2       86.23       93.15      3.10 o 
   6   3   2       14.66       10.35      1.80 o 
   7   3   2       54.56       55.97      5.96 o 
   8   3   2        2.98        4.29      4.66 o 
   9   3   2        8.92       12.07      5.83 o 
  10   3   2       28.71       27.06     11.28 o 
 -10   4   2        1.24        5.26      7.37 o 
  -8   4   2      222.82      218.91     13.86 o 
  -7   4   2       69.49       74.84      4.71 o 
  -6   4   2       23.97       26.88      3.18 o 
  -5   4   2      254.01      279.24      5.44 o 
  -4   4   2     1495.02     1528.99     18.25 o 
  -3   4   2      304.81      278.37      5.88 o 
  -2   4   2      115.53      125.91      2.35 o 
  -1   4   2     1833.39     1834.11     21.42 o 
   0   4   2      319.17      348.98      5.72 o 
   1   4   2     1845.09     1834.63     19.40 o 
   2   4   2      117.12      133.51      3.08 o 
   3   4   2      302.14      268.11      5.04 o 
   4   4   2     1497.93     1528.76     20.50 o 
   5   4   2      254.71      280.05     11.83 o 
   6   4   2       23.68       30.65      2.69 o 
   7   4   2       69.94       58.27      3.63 o 
   8   4   2      222.41      213.67      8.47 o 
   9   4   2       11.61        8.63      4.14 o 
  10   4   2        1.21        0.00      7.53 o 
 -10   5   2       23.63       46.09     10.27 o 
  -9   5   2        2.06        0.47      6.05 o 
  -8   5   2       42.61       53.48      5.96 o 
  -7   5   2       13.81        9.36      3.05 o 
  -6   5   2      259.42      267.34     13.65 o 
  -5   5   2      407.74      404.18      6.45 o 
  -4   5   2       79.93       85.50      3.23 o 
  -3   5   2       47.98       57.07      2.53 o 
  -2   5   2     1188.24     1101.97     23.16 o 
  -1   5   2     1208.10     1132.15     20.73 o 
   0   5   2      586.70      608.45     12.31 o 
   1   5   2     1210.14     1147.59     13.65 o 
   2   5   2     1188.58     1092.17     17.83 o 
   3   5   2       47.93       53.58      2.93 o 
   4   5   2       80.24       83.13      2.72 o 
   5   5   2      406.96      400.12      7.70 o 
   6   5   2      259.74      274.74      6.99 o 
   7   5   2       13.54       14.51      3.65 o 
   8   5   2       42.75       58.82      5.16 o 
   9   5   2        2.13        0.00      5.15 o 
  10   5   2       23.69       28.68     16.24 o 
 -10   6   2        8.60        0.38      7.78 o 
  -9   6   2       35.42       27.50      8.82 o 
  -8   6   2       12.09       10.70      4.47 o 
  -7   6   2       16.46       21.83      8.55 o 
  -6   6   2        7.16        4.81      2.21 o 
  -5   6   2       15.55       14.73      1.65 o 
  -4   6   2      356.63      368.97      6.71 o 
  -3   6   2       77.80       77.70      4.87 o 
  -2   6   2      955.22      891.34     16.66 o 
  -1   6   2     2995.17     3015.31     63.63 o 
   0   6   2       38.02       36.29      2.93 o 
   1   6   2     2995.06     3029.00     37.38 o 
   2   6   2      955.03      900.73     11.70 o 
   3   6   2       79.21       66.98      6.55 o 
   4   6   2      353.47      363.75      5.40 o 
   5   6   2       16.25       21.92      2.23 o 
   6   6   2        7.39        7.07      2.25 o 
   7   6   2       16.37        8.99      3.34 o 
   8   6   2       12.03       10.27      6.62 o 
   9   6   2       35.17       17.26      6.49 o 
  10   6   2        8.67        4.92      7.10 o 
  -9   7   2        2.21        8.44      7.65 o 
  -8   7   2       67.25       65.89      6.78 o 
  -7   7   2       21.53       11.93      4.24 o 
  -6   7   2      158.72      152.05      6.01 o 
  -5   7   2       80.45       78.59      5.83 o 
  -4   7   2      327.35      307.89      6.68 o 
  -3   7   2       47.46       40.39      3.48 o 
  -2   7   2       15.33       19.24      2.23 o 
  -1   7   2     1729.20     1759.77     31.21 o 
   0   7   2      154.43      206.03     10.54 o 
   1   7   2     1722.16     1736.93     22.91 o 
   2   7   2       15.89       15.09      1.87 o 
   3   7   2       48.58       41.76      2.73 o 
   4   7   2      329.00      328.41      9.43 o 
   5   7   2       81.39       75.77      4.05 o 
   6   7   2      157.86      149.89      6.09 o 
   7   7   2       21.47       16.23      3.91 o 
   8   7   2       67.07       58.75      5.91 o 
   9   7   2        2.17        3.11      5.38 o 
  -9   8   2       58.03       61.71     12.29 o 
  -8   8   2       28.92       25.68      5.43 o 
  -7   8   2       22.51       26.55      4.69 o 
  -6   8   2       50.34       56.47     11.23 o 
  -5   8   2       26.22       27.74      4.35 o 
  -4   8   2      224.19      237.56      9.14 o 
  -3   8   2      180.97      170.22      6.62 o 
  -2   8   2      547.61      530.70     13.25 o 
  -1   8   2       30.93       37.38      2.95 o 
   0   8   2        0.01        0.74      2.08 o 
   1   8   2       31.92       40.83      3.30 o 
   2   8   2      547.74      509.89     14.36 o 
   3   8   2      180.95      179.25      6.13 o 
   4   8   2      223.32      250.61     28.87 o 
   5   8   2       25.81       26.19      2.75 o 
   6   8   2       49.95       54.33      3.86 o 
   7   8   2       22.30       34.69      4.70 o 
   8   8   2       28.86       24.52      8.69 o 
   9   8   2       58.10       54.91     10.43 o 
  -8   9   2        6.10        8.31      4.66 o 
  -7   9   2        5.16        0.00      4.19 o 
  -6   9   2      155.04      160.28      7.34 o 
  -5   9   2      155.95      150.42      8.55 o 
  -4   9   2      462.65      452.16     13.55 o 
  -3   9   2      207.98      224.61     17.07 o 
  -2   9   2       53.41       65.56      6.99 o 
  -1   9   2      131.97      144.06      6.86 o 
   0   9   2      290.52      308.04      9.38 o 
   1   9   2      133.85      139.90      5.20 o 
   2   9   2       55.09       57.54      4.32 o 
   3   9   2      208.39      211.65      9.55 o 
   4   9   2      462.50      413.91     19.22 o 
   5   9   2      155.74      159.42      4.39 o 
   6   9   2      154.88      170.90      6.24 o 
   7   9   2        5.04        5.10      3.72 o 
   8   9   2        6.08        3.87      4.08 o 
  -7  10   2       55.84       55.58      5.98 o 
  -6  10   2        0.49        0.00      1.99 o 
  -5  10   2        1.99        0.00      3.37 o 
  -4  10   2      228.93      228.22     14.38 o 
  -3  10   2      177.29      154.71     15.66 o 
  -2  10   2       67.36       82.35     12.25 o 
  -1  10   2       65.79       71.31      7.55 o 
   0  10   2      298.34      341.15     10.90 o 
   1  10   2       66.81       67.15      7.72 o 
   2  10   2       65.94       73.10     19.72 o 
   3  10   2      177.43      208.35     17.67 o 
   4  10   2      229.17      222.11     18.27 o 
   5  10   2        1.88        0.00      1.63 o 
   6  10   2        0.50        2.60      3.08 o 
   7  10   2       56.21       53.91      6.60 o 
  -7  11   2       27.25       26.17      7.47 o 
  -6  11   2       31.00       33.43      2.85 o 
  -5  11   2       21.32       27.83      5.26 o 
  -4  11   2       87.21      102.51      6.79 o 
  -3  11   2       74.38       90.19     13.64 o 
  -2  11   2      270.97      305.35     21.52 o 
  -1  11   2       46.35       40.75      7.19 o 
   0  11   2      104.86      111.62     10.58 o 
   1  11   2       46.82       46.65      7.23 o 
   2  11   2      269.22      266.51     14.08 o 
   3  11   2       75.23       61.30     12.35 o 
   4  11   2       87.14      116.68     15.22 o 
   5  11   2       20.99       26.19      2.41 o 
   6  11   2       31.05       40.94      5.46 o 
   7  11   2       27.13       20.08      6.28 o 
  -6  12   2       17.15       14.89      8.99 o 
  -5  12   2       11.42        4.28      8.44 o 
  -4  12   2        9.26       11.13      3.98 o 
  -3  12   2        2.55        0.95      6.90 o 
  -2  12   2       36.68       40.39     11.15 o 
  -1  12   2       15.81       13.73      5.83 o 
   0  12   2      161.28      173.32     16.27 o 
   1  12   2       15.55       15.36      5.89 o 
   2  12   2       36.37       35.27      7.15 o 
   3  12   2        2.59       13.10      8.38 o 
   4  12   2        9.24       14.18      9.26 o 
   5  12   2       11.58       15.33      2.38 o 
   6  12   2       17.41       16.45      4.91 o 
  -4  13   2        3.37        0.00      7.20 o 
  -3  13   2       19.36       18.41      3.54 o 
  -2  13   2      120.95      122.13     16.76 o 
  -1  13   2       10.55       18.78      7.26 o 
   0  13   2       29.85       44.39      8.54 o 
   1  13   2       10.40       13.77      6.25 o 
   2  13   2      120.79      124.02     14.99 o 
   3  13   2       19.37       25.93     10.52 o 
   4  13   2        3.37        0.00      7.37 o 
  -2  14   2       29.11       34.53     12.82 o 
  -1  14   2        2.50       18.62     10.90 o 
   0  14   2        6.38        6.20      6.49 o 
   1  14   2        2.54        8.00      6.41 o 
   2  14   2       29.21       45.84     12.43 o 
   1   0   3     5643.95     5582.46     60.29 o 
   2   0   3      104.92      100.75      3.73 o 
   3   0   3       16.85       15.60      1.16 o 
   4   0   3      858.75      877.15     12.07 o 
   5   0   3       20.82       39.81      2.37 o 
   6   0   3        4.03        4.97      1.86 o 
   7   0   3       14.77       16.33      3.19 o 
   8   0   3      199.43      215.35     16.79 o 
   9   0   3      121.27      110.89     14.02 o 
  10   0   3        2.04        0.00      7.94 o 
 -10   1   3       61.28       65.87     12.82 o 
  -9   1   3       43.52       44.39     10.58 o 
  -8   1   3      228.64      217.87     16.60 o 
  -7   1   3      160.57      144.36      6.26 o 
  -6   1   3      294.77      289.64      8.69 o 
  -5   1   3       52.54       57.22      3.49 o 
  -4   1   3     3631.24     3613.60     43.75 o 
  -3   1   3    10578.27    10699.51    123.25 o 
  -2   1   3     7987.71     7899.67     93.48 o 
  -1   1   3     1799.16     1755.38     19.94 o 
   0   1   3     1776.41     1829.14     22.07 o 
   1   1   3     1789.59     1750.64     20.97 o 
   2   1   3     8030.35     7894.52     78.05 o 
   3   1   3    10597.50    10477.06    123.86 o 
   4   1   3     3631.14     3663.06     43.79 o 
   5   1   3       53.19       47.63      2.68 o 
   6   1   3      294.79      302.47      7.17 o 
   7   1   3      161.47      148.64      5.57 o 
   8   1   3      228.61      224.92     16.82 o 
   9   1   3       43.59       46.97      6.38 o 
  10   1   3       61.57       68.45     13.45 o 
  11   1   3        7.97       10.55     10.18 o 
  -9   2   3        5.86        4.03      6.93 o 
  -8   2   3      180.95      175.35      9.72 o 
  -7   2   3       48.72       58.11      4.30 o 
  -6   2   3      138.65      135.63      5.66 o 
  -5   2   3      376.60      371.26      8.77 o 
  -4   2   3      249.43      237.39      4.57 o 
  -3   2   3     1071.53      988.28     10.70 o 
  -2   2   3      229.73      217.85      2.97 o 
  -1   2   3     1201.46     1259.18     14.33 o 
   0   2   3     1397.48     1502.91     16.94 o 
   1   2   3     1214.08     1251.23     12.31 o 
   2   2   3      228.15      217.22      3.47 o 
   3   2   3     1071.72      972.83     11.17 o 
   4   2   3      247.91      236.12      4.73 o 
   5   2   3      380.27      360.18      6.70 o 
   6   2   3      139.84      152.82      4.37 o 
   7   2   3       49.43       47.68      3.03 o 
   8   2   3      181.28      159.72      9.17 o 
   9   2   3        5.72        6.36      4.43 o 
  10   2   3       16.24        0.00      8.47 o 
  -8   3   3       72.33       70.55     14.03 o 
  -7   3   3       67.37       62.71      4.43 o 
  -6   3   3      207.25      204.02      6.79 o 
  -5   3   3      238.38      252.52      5.83 o 
  -4   3   3      282.30      275.38      5.98 o 
  -3   3   3      257.01      278.33      5.56 o 
  -2   3   3     2318.52     2247.99     27.56 o 
  -1   3   3      457.92      421.43      6.23 o 
   0   3   3    12349.05    11513.36    135.45 o 
   1   3   3      453.49      412.74      5.84 o 
   2   3   3     2311.33     2211.29     23.10 o 
   3   3   3      253.80      275.20      4.49 o 
   4   3   3      283.86      266.65      4.72 o 
   5   3   3      239.84      248.09      5.27 o 
   6   3   3      204.28      213.70      5.20 o 
   7   3   3       66.81       61.63      4.45 o 
   8   3   3       72.35       77.25      7.11 o 
   9   3   3       37.29       28.79      5.71 o 
  10   3   3       59.99       42.15     11.88 o 
  -8   4   3       22.99       22.81      6.39 o 
  -7   4   3      116.29      108.20      5.51 o 
  -6   4   3       50.77       58.73      5.66 o 
  -5   4   3      565.42      564.33     10.28 o 
  -4   4   3      491.50      530.33     11.54 o 
  -3   4   3     2054.80     2056.36     28.86 o 
  -2   4   3     2594.48     2648.41     35.88 o 
  -1   4   3      693.82      652.12     11.14 o 
   0   4   3     4181.41     3906.09     53.55 o 
   1   4   3      688.62      656.05      8.51 o 
   2   4   3     2597.94     2638.33     32.82 o 
   3   4   3     2059.51     2065.45     23.77 o 
   4   4   3      488.14      534.06      8.05 o 
   5   4   3      563.53      551.95      9.59 o 
   6   4   3       51.64       49.06      4.12 o 
   7   4   3      115.41      111.04      4.56 o 
   8   4   3       23.28       26.79      4.78 o 
   9   4   3       25.58       25.23      5.12 o 
  10   4   3       20.98        8.44      9.95 o 
 -10   5   3        7.33       14.90      8.16 o 
  -9   5   3       16.49       27.41      8.38 o 
  -8   5   3       15.54        8.51      5.54 o 
  -7   5   3      346.46      350.44     11.96 o 
  -6   5   3      115.47      111.94     17.23 o 
  -5   5   3       54.94       57.20      2.67 o 
  -4   5   3      152.56      150.12      4.45 o 
  -3   5   3     2371.40     2340.16     39.51 o 
  -2   5   3        8.38        9.79      1.61 o 
  -1   5   3     5426.28     5632.19     75.32 o 
   0   5   3        0.94        5.01      1.45 o 
   1   5   3     5416.98     5569.22     60.92 o 
   2   5   3        8.43        5.67      1.82 o 
   3   5   3     2367.18     2361.49     26.83 o 
   4   5   3      151.68      146.92      3.64 o 
   5   5   3       55.88       61.85      3.09 o 
   6   5   3      115.02      124.96      4.55 o 
   7   5   3      346.31      333.81      9.19 o 
   8   5   3       15.54       20.09      4.53 o 
   9   5   3       16.49        7.35      5.50 o 
  10   5   3        7.37        3.15      9.14 o 
 -10   6   3        2.91        7.09      8.06 o 
  -9   6   3       40.74       50.50     10.71 o 
  -8   6   3       25.02       21.30      4.90 o 
  -7   6   3      196.67      186.42     10.84 o 
  -6   6   3      122.28      123.87      4.79 o 
  -5   6   3      200.52      214.64      7.37 o 
  -4   6   3      611.08      591.11      9.50 o 
  -3   6   3      159.84      171.59      4.03 o 
  -2   6   3      533.27      579.62     11.98 o 
  -1   6   3     1821.61     1851.20     32.38 o 
   0   6   3      609.70      565.81     18.30 o 
   1   6   3     1821.87     1860.33     21.53 o 
   2   6   3      529.99      584.45      9.32 o 
   3   6   3      160.75      169.33      5.32 o 
   4   6   3      610.97      603.92      8.85 o 
   5   6   3      200.77      208.40      5.32 o 
   6   6   3      121.51      126.58      4.67 o 
   7   6   3      197.96      203.64      7.86 o 
   8   6   3       25.02       22.26      4.45 o 
   9   6   3       40.82       41.44     10.33 o 
  10   6   3        2.88        2.80      9.10 o 
  -9   7   3       11.67        0.00      7.09 o 
  -8   7   3       14.48       12.92      4.71 o 
  -7   7   3       28.51       33.24      8.22 o 
  -6   7   3      159.12      159.41      6.13 o 
  -5   7   3      278.12      285.61     10.75 o 
  -4   7   3      528.00      508.17     11.74 o 
  -3   7   3      288.79      282.84      6.57 o 
  -2   7   3       99.77      104.24      7.90 o 
  -1   7   3     1401.51     1321.74     25.30 o 
   0   7   3     1521.38     1587.12     34.60 o 
   1   7   3     1407.86     1363.49     18.29 o 
   2   7   3      101.33      107.98      3.35 o 
   3   7   3      285.10      274.78      6.17 o 
   4   7   3      528.95      516.81     14.38 o 
   5   7   3      279.03      283.17      6.37 o 
   6   7   3      159.73      164.74      5.91 o 
   7   7   3       28.05       28.78      4.52 o 
   8   7   3       14.32       11.04      4.10 o 
   9   7   3       11.56        4.35      5.63 o 
  -9   8   3        1.92        0.00      7.62 o 
  -8   8   3       73.08       72.70      6.96 o 
  -7   8   3       37.03       31.00      5.50 o 
  -6   8   3       61.58       64.40     11.42 o 
  -5   8   3      120.30      110.45      7.19 o 
  -4   8   3      603.56      610.33     16.85 o 
  -3   8   3      116.05      113.44      4.48 o 
  -2   8   3      108.73      105.66      5.67 o 
  -1   8   3      249.30      243.02      8.40 o 
   0   8   3       10.79        5.71      2.77 o 
   1   8   3      247.29      239.99      5.23 o 
   2   8   3      107.91      102.74      3.89 o 
   3   8   3      116.30      118.29      3.99 o 
   4   8   3      602.32      600.02     10.43 o 
   5   8   3      119.88      115.94      3.93 o 
   6   8   3       61.59       67.04      4.21 o 
   7   8   3       36.55       29.06      4.57 o 
   8   8   3       73.08       69.82     11.65 o 
   9   8   3        1.93        0.00      5.49 o 
  -8   9   3       28.23       21.30      5.26 o 
  -7   9   3       61.30       55.78      5.84 o 
  -6   9   3       10.39       10.64      5.42 o 
  -5   9   3       34.71       33.07      4.92 o 
  -4   9   3       92.64      100.10     10.35 o 
  -3   9   3      350.85      329.85     10.11 o 
  -2   9   3      637.89      667.18     17.27 o 
  -1   9   3      102.17       98.55      4.04 o 
   0   9   3     1558.73     1559.98     24.62 o 
   1   9   3      103.26       92.38      3.61 o 
   2   9   3      638.33      652.37     18.43 o 
   3   9   3      354.28      329.62     11.54 o 
   4   9   3       93.37      106.82      9.15 o 
   5   9   3       34.48       33.14      2.47 o 
   6   9   3       10.26        8.52      2.79 o 
   7   9   3       61.85       67.79      9.09 o 
   8   9   3       28.16       28.15      5.05 o 
  -7  10   3       19.88       11.12      4.28 o 
  -6  10   3       68.54       60.13      4.42 o 
  -5  10   3       52.02       47.74      5.74 o 
  -4  10   3       20.70       32.67      4.44 o 
  -3  10   3      202.45      210.33     17.74 o 
  -2  10   3      157.47      166.58     15.62 o 
  -1  10   3       37.65       44.91      5.06 o 
   0  10   3        0.26        0.58      2.35 o 
   1  10   3       38.02       41.10      4.04 o 
   2  10   3      157.67      157.46      7.13 o 
   3  10   3      202.30      186.88      8.26 o 
   4  10   3       20.99       23.47      5.29 o 
   5  10   3       52.42       50.11      2.82 o 
   6  10   3       68.69       63.48      5.62 o 
   7  10   3       19.77       20.79      5.46 o 
  -7  11   3       24.05       22.56      4.76 o 
  -6  11   3        9.74       21.77      9.77 o 
  -5  11   3       56.72       44.70     11.31 o 
  -4  11   3       60.00       61.43      5.81 o 
  -3  11   3      164.18      181.81     19.64 o 
  -2  11   3      116.74      122.51     14.62 o 
  -1  11   3       68.62       68.85      8.31 o 
   0  11   3        2.68        7.31      4.74 o 
   1  11   3       68.19       71.21     13.23 o 
   2  11   3      116.83      116.50     10.11 o 
   3  11   3      163.00      156.42     11.21 o 
   4  11   3       60.10       57.11     12.32 o 
   5  11   3       57.34       54.01      3.03 o 
   6  11   3        9.74       11.96      4.50 o 
   7  11   3       24.03       19.80      9.84 o 
  -6  12   3       15.67       45.80     13.14 o 
  -5  12   3       51.47       26.97     10.68 o 
  -4  12   3       58.63       68.02     10.68 o 
  -3  12   3        8.10        5.50      3.89 o 
  -2  12   3        9.88       12.35      8.44 o 
  -1  12   3       11.98        7.78      5.60 o 
   0  12   3      232.32      241.47     14.50 o 
   1  12   3       11.89       12.80      6.08 o 
   2  12   3        9.89       12.06      5.71 o 
   3  12   3        7.95        6.46      7.84 o 
   4  12   3       57.96       52.99     12.73 o 
   5  12   3       51.28       48.85      3.63 o 
   6  12   3       15.70       28.78      6.90 o 
  -4  13   3       47.31       57.80      6.48 o 
  -3  13   3        7.33       18.17      4.11 o 
  -2  13   3       53.23       81.59     14.81 o 
  -1  13   3       13.98        9.48      9.23 o 
   0  13   3       80.77      100.60     11.15 o 
   1  13   3       14.17        8.38      5.92 o 
   2  13   3       53.06       52.58      8.97 o 
   3  13   3        7.40       10.68      9.73 o 
   4  13   3       47.34       59.82     14.21 o 
  -2  14   3       22.26       19.31     11.18 o 
  -1  14   3       29.86       63.32     14.40 o 
   0  14   3       37.47       29.65      8.31 o 
   1  14   3       29.69       48.97      9.46 o 
   2  14   3       22.35       22.00     11.80 o 
   0   0   4      968.29     1133.13     22.39 o 
   1   0   4     4488.69     4588.02     60.35 o 
   2   0   4     6706.83     6244.22     67.41 o 
   3   0   4     1835.30     1747.35     18.42 o 
   4   0   4      803.71      811.17     11.37 o 
   5   0   4       69.07       60.60      3.08 o 
   6   0   4      309.39      324.98      7.43 o 
   7   0   4      418.81      428.74     13.76 o 
   8   0   4       91.10       67.85     10.77 o 
   9   0   4      116.34       88.80     12.82 o 
  10   0   4        5.44        0.00      7.18 o 
  11   0   4        0.36        0.00      8.60 o 
 -10   1   4       10.93        6.14      9.04 o 
  -9   1   4       62.20       42.56     10.46 o 
  -8   1   4      291.50      279.07     18.74 o 
  -7   1   4      282.86      283.69     11.34 o 
  -6   1   4       11.21        9.06      2.37 o 
  -5   1   4      904.71      962.89     15.27 o 
  -4   1   4     2907.95     2926.62     39.63 o 
  -3   1   4     2779.95     2957.68     35.53 o 
  -2   1   4      523.89      548.72      8.72 o 
  -1   1   4     3909.42     3860.71     41.89 o 
   0   1   4      624.57      626.86      7.48 o 
   1   1   4     3909.32     3903.26     51.34 o 
   2   1   4      523.57      539.35      7.12 o 
   3   1   4     2776.09     2905.81     35.54 o 
   4   1   4     2921.55     2866.36     35.57 o 
   5   1   4      906.02      964.66     13.78 o 
   6   1   4       11.14       11.14      2.42 o 
   7   1   4      282.24      297.29      6.68 o 
   8   1   4      289.74      273.58     11.34 o 
   9   1   4       62.28       72.64     12.47 o 
  10   1   4       10.93       15.62      9.89 o 
  -9   2   4       46.60       36.01      9.77 o 
  -8   2   4      190.17      186.94      9.72 o 
  -7   2   4      262.29      271.95     29.38 o 
  -6   2   4      110.04      122.73      5.33 o 
  -5   2   4      336.67      320.95      8.05 o 
  -4   2   4      971.29     1075.81     13.10 o 
  -3   2   4      106.34      113.59      2.10 o 
  -2   2   4      397.77      402.40      5.36 o 
  -1   2   4     2612.69     2524.17     25.53 o 
   0   2   4        5.90        9.75      1.11 o 
   1   2   4     2618.09     2513.97     24.00 o 
   2   2   4      399.46      394.10      5.56 o 
   3   2   4      109.83      114.10      2.50 o 
   4   2   4      970.34     1061.06     14.58 o 
   5   2   4      335.24      319.71      6.22 o 
   6   2   4      110.79      120.96      4.01 o 
   7   2   4      262.68      264.88      6.36 o 
   8   2   4      190.13      152.15     13.29 o 
   9   2   4       47.03       48.28      6.26 o 
  10   2   4        3.48        0.00      7.37 o 
  -8   3   4        9.94       10.30      4.18 o 
  -7   3   4      144.95      166.23     17.42 o 
  -6   3   4       58.78       63.32      3.64 o 
  -5   3   4      688.45      735.45     20.37 o 
  -4   3   4      567.96      496.96      7.82 o 
  -3   3   4     1027.39     1117.50     16.58 o 
  -2   3   4      382.24      393.17      6.26 o 
  -1   3   4      480.70      472.47      7.94 o 
   0   3   4     2838.82     2880.67     29.58 o 
   1   3   4      476.52      479.14      5.51 o 
   2   3   4      382.76      380.93      5.36 o 
   3   3   4     1027.83     1114.47     13.72 o 
   4   3   4      564.73      505.83      9.86 o 
   5   3   4      688.95      733.37     10.40 o 
   6   3   4       58.77       61.24      2.79 o 
   7   3   4      145.01      141.89      5.59 o 
   8   3   4        9.82        9.33      4.59 o 
   9   3   4        3.80        6.81      4.45 o 
  10   3   4        3.34        1.00      5.92 o 
  -8   4   4      259.06      240.72     13.67 o 
  -7   4   4        2.48        4.63      3.29 o 
  -6   4   4       36.97       37.64      2.77 o 
  -5   4   4      266.22      257.65      5.70 o 
  -4   4   4      503.78      492.60      9.12 o 
  -3   4   4     1022.86     1011.53     15.35 o 
  -2   4   4     1122.67     1134.57     16.80 o 
  -1   4   4      945.47      933.20     15.31 o 
   0   4   4      517.21      512.89      9.03 o 
   1   4   4      941.12      922.65     12.65 o 
   2   4   4     1117.50     1129.88     12.63 o 
   3   4   4     1021.29     1008.53     12.79 o 
   4   4   4      505.12      497.66      8.33 o 
   5   4   4      265.96      251.58      5.88 o 
   6   4   4       36.30       39.98      2.93 o 
   7   4   4        2.62        1.35      2.47 o 
   8   4   4      259.01      225.11     14.93 o 
   9   4   4       58.71       61.28      6.30 o 
  10   4   4       21.19       24.82     10.87 o 
 -10   5   4       40.65       20.70      9.14 o 
  -8   5   4      182.04      169.20     12.22 o 
  -7   5   4        7.55       14.05      4.47 o 
  -6   5   4       40.20       39.42      3.39 o 
  -5   5   4      422.89      423.77      6.84 o 
  -4   5   4      519.72      490.77      9.14 o 
  -3   5   4      162.21      143.30      3.22 o 
  -2   5   4      282.80      324.73      6.65 o 
  -1   5   4     2830.87     2926.73     47.11 o 
   0   5   4     1060.56     1016.58     15.98 o 
   1   5   4     2838.22     2954.92     36.27 o 
   2   5   4      281.88      314.67      6.03 o 
   3   5   4      164.10      149.84      3.13 o 
   4   5   4      517.16      477.75     10.52 o 
   5   5   4      420.35      410.70      8.33 o 
   6   5   4       40.02       34.75      2.90 o 
   7   5   4        7.51       10.39      2.97 o 
   8   5   4      182.41      184.86      8.98 o 
   9   5   4       75.15       80.12      8.58 o 
  10   5   4       40.59       47.91     13.17 o 
 -10   6   4       22.42       20.73      9.70 o 
  -9   6   4        5.33        1.58      6.30 o 
  -8   6   4       12.02       11.60      4.38 o 
  -7   6   4      101.63       92.05      9.47 o 
  -6   6   4      322.93      345.55     10.19 o 
  -5   6   4       35.04       37.58      2.63 o 
  -4   6   4      372.67      404.57      8.10 o 
  -3   6   4       86.83       87.33      3.08 o 
  -2   6   4       83.58       68.04      5.72 o 
  -1   6   4      388.02      377.85      8.37 o 
   0   6   4        3.06        1.88      1.38 o 
   1   6   4      391.41      359.47      5.50 o 
   2   6   4       81.66       60.44      3.64 o 
   3   6   4       87.99       86.30      2.34 o 
   4   6   4      373.12      399.89      6.84 o 
   5   6   4       35.47       35.39      3.63 o 
   6   6   4      323.07      350.90      7.87 o 
   7   6   4      101.06       97.57      5.33 o 
   8   6   4       12.07       12.65     12.68 o 
   9   6   4        5.33        0.00      5.45 o 
  10   6   4       22.24       21.77     11.25 o 
  -9   7   4       12.99       27.97      9.55 o 
  -8   7   4       21.21       11.59     11.66 o 
  -7   7   4       74.05       60.00      6.93 o 
  -6   7   4       32.16       34.94      3.86 o 
  -5   7   4       22.11       25.23      6.51 o 
  -4   7   4       73.31       76.73      3.51 o 
  -3   7   4      279.08      289.61     10.70 o 
  -2   7   4       12.74       13.86      2.06 o 
  -1   7   4      171.79      166.38     14.87 o 
   0   7   4     1403.18     1452.99     26.97 o 
   1   7   4      169.05      167.11      4.96 o 
   2   7   4       12.87       15.03      2.49 o 
   3   7   4      278.46      289.72      6.65 o 
   4   7   4       73.61       69.84      3.26 o 
   5   7   4       21.32       23.21      2.44 o 
   6   7   4       32.34       28.15      3.20 o 
   7   7   4       74.51       65.08      5.52 o 
   8   7   4       21.45       17.72      6.02 o 
   9   7   4       12.93       20.19      6.67 o 
  -9   8   4       26.80       32.89     10.84 o 
  -8   8   4       26.61       30.31      5.47 o 
  -7   8   4       87.94       79.68      6.39 o 
  -6   8   4      222.82      227.79      8.49 o 
  -5   8   4       96.45       89.05      6.65 o 
  -4   8   4      236.85      231.19      9.54 o 
  -3   8   4      122.58      113.60      4.68 o 
  -2   8   4      106.14       99.43      7.10 o 
  -1   8   4      150.63      160.06      7.00 o 
   0   8   4      298.58      308.36      9.55 o 
   1   8   4      150.15      157.43      7.85 o 
   2   8   4      107.06      100.19      5.02 o 
   3   8   4      122.05      114.23      4.59 o 
   4   8   4      236.33      244.84      5.96 o 
   5   8   4       96.68       96.99      7.20 o 
   6   8   4      222.57      240.51      7.40 o 
   7   8   4       88.01       81.63      6.17 o 
   8   8   4       26.54       31.03      7.22 o 
   9   8   4       26.64       16.30      7.11 o 
  -8   9   4        9.95        9.88      4.86 o 
  -7   9   4       51.35       44.79      5.41 o 
  -6   9   4        0.04        0.00      5.51 o 
  -5   9   4      216.24      199.08      9.92 o 
  -4   9   4      558.44      564.47     16.62 o 
  -3   9   4       26.74       25.26      2.87 o 
  -2   9   4      317.22      322.76     10.07 o 
  -1   9   4      778.16      721.32     22.83 o 
   0   9   4     1194.75     1265.46     40.44 o 
   1   9   4      773.57      770.30     13.44 o 
   2   9   4      317.85      308.62      9.61 o 
   3   9   4       26.94       24.00      3.91 o 
   4   9   4      558.47      559.46     10.37 o 
   5   9   4      218.28      217.52      7.12 o 
   6   9   4        0.04        0.00      2.42 o 
   7   9   4       50.93       53.25      8.90 o 
   8   9   4       10.02        8.32      6.01 o 
  -7  10   4       13.67       14.15      4.27 o 
  -6  10   4       80.26       96.77     14.59 o 
  -5  10   4       50.60       67.57     12.44 o 
  -4  10   4      102.96      104.61      9.50 o 
  -3  10   4        3.77        7.48      2.94 o 
  -2  10   4      290.56      282.02      9.91 o 
  -1  10   4        2.87        1.41      4.49 o 
   0  10   4       16.32       22.48      2.87 o 
   1  10   4        2.90        0.00      1.92 o 
   2  10   4      293.71      278.46     15.84 o 
   3  10   4        3.79        3.48      3.29 o 
   4  10   4      102.93       92.42      3.69 o 
   5  10   4       50.44       47.37      2.93 o 
   6  10   4       81.33       83.98      4.94 o 
   7  10   4       13.73       14.47      4.89 o 
  -7  11   4       11.64        8.34      5.37 o 
  -6  11   4        8.65        9.36      9.10 o 
  -5  11   4       46.71       40.29     10.62 o 
  -4  11   4      113.86      120.64     14.43 o 
  -3  11   4      124.19      138.31     13.36 o 
  -2  11   4       22.50       35.53      9.26 o 
  -1  11   4       27.09       19.70      6.73 o 
   0  11   4        0.74        3.14      4.59 o 
   1  11   4       27.32       30.63      6.30 o 
   2  11   4       22.52       20.74      3.89 o 
   3  11   4      124.57      120.07      9.32 o 
   4  11   4      113.96      110.41      6.88 o 
   5  11   4       46.74       50.36      3.07 o 
   6  11   4        8.53        7.49      4.04 o 
   7  11   4       11.70       17.58      5.01 o 
  -5  12   4       35.43       51.32     12.63 o 
  -4  12   4       25.21       20.84      4.82 o 
  -3  12   4        0.27        0.00      3.23 o 
  -2  12   4      125.98      130.48      6.00 o 
  -1  12   4        2.09       12.66      8.25 o 
   0  12   4        0.01        5.45      5.35 o 
   1  12   4        2.05        0.00      5.14 o 
   2  12   4      125.52      159.14     12.96 o 
   3  12   4        0.30        8.67      5.76 o 
   4  12   4       25.20       22.20      2.71 o 
   5  12   4       35.55       41.95      3.27 o 
  -4  13   4        0.58        0.00      7.09 o 
  -3  13   4       45.67       39.57      8.47 o 
  -2  13   4        7.40        1.98      5.67 o 
  -1  13   4       46.34       60.58     13.55 o 
   0  13   4      131.34      132.26     15.64 o 
   1  13   4       46.66       67.87     10.98 o 
   2  13   4        7.35       15.59      7.17 o 
   3  13   4       45.18       54.28     13.67 o 
   4  13   4        0.59        0.74      2.44 o 
  -2  14   4        6.42       12.95      4.11 o 
  -1  14   4        9.23        3.78      9.10 o 
   0  14   4        1.11       16.52      7.14 o 
   1  14   4        9.33       12.00      7.23 o 
   2  14   4        6.26        7.53      7.48 o 
   1   0   5     3362.52     3064.48     36.62 o 
   2   0   5       22.09       27.33      2.16 o 
   3   0   5      411.56      414.27      6.20 o 
   4   0   5     2801.99     2714.20     33.30 o 
   5   0   5     5408.31     5337.47     64.15 o 
   6   0   5      466.44      462.50      8.13 o 
   7   0   5      252.81      244.91      7.07 o 
   8   0   5       60.73       67.55      5.64 o 
   9   0   5       68.11       59.25     11.53 o 
  10   0   5       18.58       33.96     11.31 o 
 -10   1   5        4.99        8.69      8.47 o 
  -9   1   5        1.25        0.00      6.24 o 
  -8   1   5      292.90      297.41     19.47 o 
  -7   1   5      255.18      229.13     10.30 o 
  -6   1   5       35.06       33.18      5.42 o 
  -5   1   5      222.64      250.98      9.92 o 
  -4   1   5     1223.47     1329.23     19.56 o 
  -3   1   5     1717.31     1729.60     30.00 o 
  -2   1   5     6901.44     6733.29     78.65 o 
  -1   1   5    10542.33    10052.94     99.06 o 
   0   1   5       21.69       21.23      1.72 o 
   1   1   5    10545.25    10083.58    130.87 o 
   2   1   5     6903.66     6666.27     79.06 o 
   3   1   5     1720.65     1727.01     19.97 o 
   4   1   5     1222.48     1327.75     17.56 o 
   5   1   5      223.28      234.61      5.49 o 
   6   1   5       34.57       39.15      2.48 o 
   7   1   5      255.10      246.40      6.47 o 
   8   1   5      292.81      287.23     14.93 o 
   9   1   5        1.25        0.00      6.80 o 
  10   1   5        4.87        9.17      8.98 o 
  -9   2   5       50.18       55.25     10.99 o 
  -8   2   5       21.26       15.21      4.62 o 
  -7   2   5      722.82      653.84     18.89 o 
  -6   2   5      296.62      307.88     12.28 o 
  -5   2   5      248.78      226.24      5.19 o 
  -4   2   5      156.54      150.43      3.51 o 
  -3   2   5      851.82      833.81     11.06 o 
  -2   2   5      796.33      810.67     10.81 o 
  -1   2   5     5996.18     5701.10     61.27 o 
   0   2   5        6.26       23.02      2.32 o 
   1   2   5     5998.98     5709.61     61.41 o 
   2   2   5      798.20      816.76     11.22 o 
   3   2   5      846.26      824.45     11.68 o 
   4   2   5      155.17      157.31      3.55 o 
   5   2   5      245.24      225.36      5.71 o 
   6   2   5      296.07      308.27      6.53 o 
   7   2   5      723.79      680.66     19.41 o 
   8   2   5       21.10       21.46      6.02 o 
   9   2   5       50.15       62.69     12.10 o 
  10   2   5       30.00       38.18     11.59 o 
  -9   3   5       11.94        3.09      6.90 o 
  -8   3   5      155.95      143.95      8.60 o 
  -7   3   5      184.65      179.33     13.65 o 
  -6   3   5      281.71      279.21      6.46 o 
  -5   3   5      438.62      457.84      8.44 o 
  -4   3   5      317.02      316.00      5.59 o 
  -3   3   5      511.02      500.41     10.18 o 
  -2   3   5     1155.24     1170.27     17.45 o 
  -1   3   5      945.89      897.06     13.65 o 
   0   3   5     4085.13     4008.97     53.76 o 
   1   3   5      948.30      889.72     10.08 o 
   2   3   5     1162.48     1163.51     12.02 o 
   3   3   5      508.47      505.52      7.31 o 
   4   3   5      317.41      323.87      7.36 o 
   5   3   5      437.60      450.24      7.38 o 
   6   3   5      282.08      275.75      6.40 o 
   7   3   5      185.13      186.82      5.06 o 
   8   3   5      156.07      136.29      8.41 o 
   9   3   5       11.93       14.83      4.39 o 
  10   3   5       99.13      106.07     11.19 o 
  -8   4   5       35.21       25.47      7.80 o 
  -7   4   5        6.64        5.79      6.99 o 
  -6   4   5      186.41      167.15      5.69 o 
  -5   4   5       27.92       32.33      2.25 o 
  -4   4   5      526.42      534.96     11.21 o 
  -3   4   5      266.64      271.65     11.04 o 
  -2   4   5       13.42       14.37      1.78 o 
  -1   4   5      446.68      441.49      8.73 o 
   0   4   5      135.65      132.12      3.57 o 
   1   4   5      453.12      435.14      5.62 o 
   2   4   5       13.54       14.52      1.42 o 
   3   4   5      264.41      264.63      4.90 o 
   4   4   5      525.02      522.73      8.73 o 
   5   4   5       26.99       32.86      2.49 o 
   6   4   5      185.94      166.62      5.99 o 
   7   4   5        6.94        7.40      2.74 o 
   8   4   5       34.85       31.45      4.73 o 
   9   4   5        3.29        2.90      3.86 o 
  10   4   5       20.80       12.29     10.08 o 
  -8   5   5       16.11       16.82      6.08 o 
  -7   5   5       17.63       26.22      4.27 o 
  -6   5   5      282.79      260.69      6.57 o 
  -5   5   5      129.04      136.57      4.73 o 
  -4   5   5      110.20       97.37      3.28 o 
  -3   5   5      153.45      156.85      3.91 o 
  -2   5   5      465.23      496.67     10.96 o 
  -1   5   5     1156.91     1235.49     21.36 o 
   0   5   5      113.35      109.05      2.55 o 
   1   5   5     1149.29     1225.08     13.53 o 
   2   5   5      462.02      478.02      6.43 o 
   3   5   5      151.16      151.40      3.32 o 
   4   5   5      110.01       94.21      3.99 o 
   5   5   5      130.03      129.93      4.27 o 
   6   5   5      282.66      268.13      6.72 o 
   7   5   5       17.28       24.18      3.45 o 
   8   5   5       16.08       17.65      4.61 o 
   9   5   5        5.98       13.83      5.80 o 
  10   5   5       24.41       32.54     12.29 o 
  -9   6   5       27.49       27.53      9.20 o 
  -8   6   5      274.31      283.70     15.56 o 
  -7   6   5       53.77       46.87      6.33 o 
  -6   6   5      163.15      157.26      8.69 o 
  -5   6   5       54.53       55.70      3.71 o 
  -4   6   5      122.79      122.80      4.99 o 
  -3   6   5      357.66      376.81      8.79 o 
  -2   6   5      204.22      196.75      5.28 o 
  -1   6   5      825.43      813.09     11.32 o 
   0   6   5     1734.05     1763.51     26.36 o 
   1   6   5      826.98      833.40     14.06 o 
   2   6   5      203.97      181.99      3.26 o 
   3   6   5      356.03      379.37      5.82 o 
   4   6   5      125.22      124.04      7.18 o 
   5   6   5       54.88       60.29      3.17 o 
   6   6   5      163.48      172.25      5.47 o 
   7   6   5       53.68       56.09      4.52 o 
   8   6   5      273.93      278.48     25.78 o 
   9   6   5       27.37       21.46      9.64 o 
  -9   7   5        1.96        0.00      7.12 o 
  -8   7   5        0.02        2.81      4.82 o 
  -7   7   5       13.75       10.39      7.20 o 
  -6   7   5       29.02       36.59      4.82 o 
  -5   7   5      277.12      309.36     13.34 o 
  -4   7   5       79.35       95.78      9.33 o 
  -3   7   5      656.92      685.00     15.25 o 
  -2   7   5      433.29      441.38      8.31 o 
  -1   7   5       34.80       37.96      4.05 o 
   0   7   5       80.81       64.40      3.21 o 
   1   7   5       35.56       37.24      1.91 o 
   2   7   5      434.56      435.52      9.64 o 
   3   7   5      659.38      682.62      9.73 o 
   4   7   5       79.11       86.57      3.42 o 
   5   7   5      276.67      298.09      6.73 o 
   6   7   5       29.52       25.05      3.24 o 
   7   7   5       14.10       11.16      5.00 o 
   8   7   5        0.01        6.25      5.49 o 
   9   7   5        1.93        2.41      5.69 o 
  -9   8   5       13.93       16.84      5.72 o 
  -8   8   5        1.33        0.00      4.05 o 
  -7   8   5       23.53       28.13      4.73 o 
  -6   8   5      180.16      172.71      7.14 o 
  -5   8   5      332.84      324.70     13.21 o 
  -4   8   5      255.36      277.71     10.57 o 
  -3   8   5       79.98       75.25      4.46 o 
  -2   8   5      450.76      449.98      8.39 o 
  -1   8   5      301.44      330.80     11.95 o 
   0   8   5        1.80        0.00      2.65 o 
   1   8   5      300.10      299.16      9.32 o 
   2   8   5      450.22      452.03     10.01 o 
   3   8   5       80.48       72.92      2.54 o 
   4   8   5      258.81      265.33      6.63 o 
   5   8   5      332.03      331.63      7.98 o 
   6   8   5      180.23      197.17      6.78 o 
   7   8   5       23.24       23.34      4.58 o 
   8   8   5        1.30        0.00      7.80 o 
   9   8   5       13.97       17.84      6.92 o 
  -8   9   5       27.01       42.90      6.25 o 
  -7   9   5       60.41       67.97     17.83 o 
  -6   9   5        5.97        0.00      6.21 o 
  -5   9   5       45.12       44.35      5.53 o 
  -4   9   5       46.11       42.28      4.88 o 
  -3   9   5      283.84      273.61      7.66 o 
  -2   9   5      472.89      476.99     11.11 o 
  -1   9   5      791.23      791.01     33.96 o 
   0   9   5        2.63        9.95      4.67 o 
   1   9   5      795.97      778.75     13.56 o 
   2   9   5      471.80      481.42     18.94 o 
   3   9   5      282.85      264.94      5.38 o 
   4   9   5       46.24       42.04      3.06 o 
   5   9   5       44.42       45.24      3.30 o 
   6   9   5        6.05        7.67      2.91 o 
   7   9   5       60.36       76.13      7.23 o 
   8   9   5       27.03       42.27      8.16 o 
  -7  10   5       49.72       53.34      7.14 o 
  -6  10   5      176.28      134.23     16.25 o 
  -5  10   5        0.30        0.00      6.24 o 
  -4  10   5       63.79       69.73      6.13 o 
  -3  10   5       12.52       16.44      3.61 o 
  -2  10   5      158.40      161.89      5.17 o 
  -1  10   5      262.04      260.49     18.62 o 
   0  10   5      593.19      575.21     20.27 o 
   1  10   5      262.66      247.67      7.69 o 
   2  10   5      158.35      164.08      7.15 o 
   3  10   5       12.50       12.13      3.85 o 
   4  10   5       64.53       72.80      4.03 o 
   5  10   5        0.29        1.50      2.15 o 
   6  10   5      176.15      177.92      7.78 o 
   7  10   5       49.86       50.26      6.85 o 
  -6  11   5        0.19        0.00      7.75 o 
  -5  11   5       30.80       36.89     11.18 o 
  -4  11   5       45.01       50.16      5.78 o 
  -3  11   5        2.55        4.08      6.76 o 
  -2  11   5        0.80        0.00      2.54 o 
  -1  11   5       59.33       54.15     10.84 o 
   0  11   5        1.77        6.94      4.94 o 
   1  11   5       58.11       54.88      4.40 o 
   2  11   5        0.81        4.37      3.01 o 
   3  11   5        2.43        0.00      1.82 o 
   4  11   5       44.98       49.23      4.66 o 
   5  11   5       30.42       28.35      2.70 o 
   6  11   5        0.19        0.00      3.50 o 
  -5  12   5       25.53       33.74     11.91 o 
  -4  12   5       24.44       11.69      8.41 o 
  -3  12   5        3.79        1.94      3.97 o 
  -2  12   5        0.41        0.00      2.65 o 
  -1  12   5       24.54       44.51     11.59 o 
   0  12   5      204.26      214.03     24.89 o 
   1  12   5       24.33       34.35     14.57 o 
   2  12   5        0.42        0.00      4.65 o 
   3  12   5        3.81        3.60      3.12 o 
   4  12   5       24.59       24.56      2.91 o 
   5  12   5       25.58       30.45      2.97 o 
  -4  13   5        6.57        4.44      9.42 o 
  -3  13   5       43.13       50.77     15.91 o 
  -2  13   5       21.95       15.25      4.05 o 
  -1  13   5       72.40       66.50      4.89 o 
   0  13   5       38.68       37.09     12.70 o 
   1  13   5       71.65       79.31     10.45 o 
   2  13   5       22.08       23.79      7.25 o 
   3  13   5       43.02       48.29      4.12 o 
   4  13   5        6.50        7.79      3.05 o 
  -1  14   5       11.27        6.23      2.74 o 
   0  14   5        0.02        0.83      2.13 o 
   1  14   5       11.41        9.46      4.81 o 
   0   0   6      409.71      411.85     10.02 o 
   1   0   6       59.18       54.43      1.91 o 
   2   0   6       43.15       50.12      1.91 o 
   3   0   6     4245.17     4296.30     57.22 o 
   4   0   6      890.11      893.47     12.23 o 
   5   0   6     2042.02     2054.12     29.53 o 
   6   0   6     1466.85     1422.79     33.62 o 
   7   0   6      229.83      242.14      7.50 o 
   8   0   6       91.51       70.98      7.32 o 
   9   0   6       58.04       78.19     12.79 o 
  10   0   6       76.27      104.77     15.28 o 
 -10   1   6        0.58        0.00      8.03 o 
  -9   1   6       33.83       28.51      9.51 o 
  -8   1   6      193.01      186.46     16.03 o 
  -7   1   6      119.82      112.20     11.97 o 
  -6   1   6      360.73      352.57      8.42 o 
  -5   1   6       93.49       88.74      3.60 o 
  -4   1   6      226.96      208.63      5.11 o 
  -3   1   6      268.49      278.76      7.79 o 
  -2   1   6      803.40      699.28      9.54 o 
  -1   1   6     1520.42     1536.35     21.11 o 
   0   1   6    31746.99    28709.35    333.99 o 
   1   1   6     1528.67     1565.51     21.90 o 
   2   1   6      802.44      718.74     13.10 o 
   3   1   6      266.78      270.24      5.01 o 
   4   1   6      227.94      197.55      4.73 o 
   5   1   6       94.09       97.15      3.26 o 
   6   1   6      360.08      356.28      7.04 o 
   7   1   6      119.73      116.90      4.17 o 
   8   1   6      194.60      195.68     14.77 o 
   9   1   6       33.84       36.61     10.08 o 
  10   1   6        0.58        0.00      7.62 o 
  -9   2   6        0.58        0.00      6.27 o 
  -8   2   6      315.53      295.18     28.76 o 
  -7   2   6       28.02       32.07      7.28 o 
  -6   2   6      629.99      630.84     13.57 o 
  -5   2   6       37.90       46.91      3.19 o 
  -4   2   6      656.43      662.46      9.98 o 
  -3   2   6      433.79      407.82      5.73 o 
  -2   2   6     4285.80     4112.44     48.87 o 
  -1   2   6     1935.21     1825.59     19.06 o 
   0   2   6     1563.65     1466.01     21.21 o 
   1   2   6     1924.29     1818.26     25.42 o 
   2   2   6     4282.00     4081.96     41.59 o 
   3   2   6      433.31      393.54      7.46 o 
   4   2   6      661.47      675.05      9.34 o 
   5   2   6       38.01       43.77      2.53 o 
   6   2   6      628.28      610.24     10.34 o 
   7   2   6       27.47       31.35      3.11 o 
   8   2   6      314.93      296.37     16.49 o 
   9   2   6        0.62        0.00      6.43 o 
  10   2   6        6.25       13.29      9.83 o 
  -9   3   6       49.23       37.49     10.14 o 
  -8   3   6        8.52        9.87      4.38 o 
  -7   3   6       68.20       54.69      5.66 o 
  -6   3   6      177.89      173.51      4.75 o 
  -5   3   6      699.81      663.07     13.19 o 
  -4   3   6      487.42      510.67      7.23 o 
  -3   3   6      524.56      602.94      8.57 o 
  -2   3   6      174.29      176.97      3.31 o 
  -1   3   6     2711.76     2677.62     29.95 o 
   0   3   6        0.32        1.34      0.53 o 
   1   3   6     2711.87     2723.04     26.06 o 
   2   3   6      174.47      180.36      3.18 o 
   3   3   6      527.99      598.10      9.18 o 
   4   3   6      486.15      513.44      7.68 o 
   5   3   6      699.28      666.72      9.80 o 
   6   3   6      177.60      185.70      6.17 o 
   7   3   6       68.04       64.13      3.25 o 
   8   3   6        8.48        5.95      3.59 o 
   9   3   6       48.88       46.62      7.98 o 
  10   3   6        8.94        0.00      6.16 o 
  -8   4   6       35.17       18.15      4.83 o 
  -7   4   6        1.08        0.00      3.24 o 
  -6   4   6       15.74       18.14      2.19 o 
  -5   4   6      169.31      170.50      5.09 o 
  -4   4   6      269.46      260.31     13.61 o 
  -3   4   6      559.37      591.62     15.01 o 
  -2   4   6     1614.51     1634.56     32.39 o 
  -1   4   6      375.21      416.09      8.78 o 
   0   4   6     1260.43     1388.50     20.39 o 
   1   4   6      380.63      420.93      6.41 o 
   2   4   6     1612.23     1614.10     17.74 o 
   3   4   6      557.41      564.62      9.08 o 
   4   4   6      271.88      283.28      5.51 o 
   5   4   6      170.94      162.13      5.60 o 
   6   4   6       15.38       16.11      2.90 o 
   7   4   6        0.98        4.07      2.61 o 
   8   4   6       35.46       35.75      5.03 o 
   9   4   6       55.78       76.82     27.00 o 
  10   4   6       46.01       36.73     13.14 o 
  -8   5   6      135.82      142.36     11.18 o 
  -7   5   6       86.14       68.82      7.29 o 
  -6   5   6      190.46      185.40      6.58 o 
  -5   5   6       12.23        8.21      1.56 o 
  -4   5   6      111.03       91.35      3.41 o 
  -3   5   6      429.71      437.50      7.79 o 
  -2   5   6      204.41      199.52      6.58 o 
  -1   5   6     2553.24     2737.83     37.86 o 
   0   5   6     3082.74     3334.27     40.60 o 
   1   5   6     2552.38     2695.90     28.32 o 
   2   5   6      206.76      208.00      3.75 o 
   3   5   6      426.48      440.47      6.50 o 
   4   5   6      112.16       87.29      3.94 o 
   5   5   6       12.46       11.43      2.03 o 
   6   5   6      190.22      189.52      5.68 o 
   7   5   6       86.42       81.68      5.01 o 
   8   5   6      135.55      145.21      8.23 o 
   9   5   6       55.31       63.88     14.62 o 
  10   5   6        2.82        0.00      9.58 o 
  -8   6   6       57.84       40.92      7.50 o 
  -7   6   6      184.20      177.64     11.18 o 
  -6   6   6      214.84      231.97     17.53 o 
  -5   6   6      173.85      162.73      5.97 o 
  -4   6   6      146.44      134.04      6.13 o 
  -3   6   6     1128.11     1063.53     26.27 o 
  -2   6   6      361.17      371.49      9.27 o 
  -1   6   6      978.09      997.15     19.97 o 
   0   6   6      706.96      728.62     13.70 o 
   1   6   6      975.32     1003.25     13.20 o 
   2   6   6      365.12      390.68      5.72 o 
   3   6   6     1129.28     1108.63     13.23 o 
   4   6   6      145.46      132.87      4.84 o 
   5   6   6      173.14      173.60      5.53 o 
   6   6   6      214.37      230.02      6.72 o 
   7   6   6      184.95      191.11      7.34 o 
   8   6   6       57.98       57.31      8.30 o 
   9   6   6       45.44       47.68      7.63 o 
  -9   7   6       12.36       21.39      9.26 o 
  -8   7   6        1.11        0.75      3.81 o 
  -7   7   6       35.91       42.19      6.14 o 
  -6   7   6       56.75       48.44     12.77 o 
  -5   7   6      104.59      120.25      9.81 o 
  -4   7   6      336.73      303.37      9.40 o 
  -3   7   6      402.43      403.17      8.14 o 
  -2   7   6      187.88      188.04      7.52 o 
  -1   7   6      357.14      370.70      7.95 o 
   0   7   6        5.96        6.27      1.14 o 
   1   7   6      358.60      372.79      5.25 o 
   2   7   6      187.57      179.35      3.85 o 
   3   7   6      401.11      403.25      7.62 o 
   4   7   6      338.45      313.37      6.65 o 
   5   7   6      105.09      118.65      4.56 o 
   6   7   6       57.30       58.98      4.03 o 
   7   7   6       35.90       35.49      4.87 o 
   8   7   6        1.07        5.26      5.26 o 
   9   7   6       12.54       11.77      6.26 o 
  -8   8   6        3.03        1.09      6.73 o 
  -7   8   6      142.72      133.59     15.25 o 
  -6   8   6       73.35       86.35     12.47 o 
  -5   8   6      348.11      354.71     13.31 o 
  -4   8   6       93.11       88.09     10.03 o 
  -3   8   6       84.92       96.51      6.01 o 
  -2   8   6      795.92      738.33     15.53 o 
  -1   8   6      265.22      269.66      5.88 o 
   0   8   6       56.85       57.66      2.78 o 
   1   8   6      267.72      266.65      4.52 o 
   2   8   6      792.94      743.37      9.49 o 
   3   8   6       84.05       91.57      3.91 o 
   4   8   6       92.75       82.85      3.99 o 
   5   8   6      346.86      367.77     10.73 o 
   6   8   6       74.42       91.19      6.75 o 
   7   8   6      142.23      148.29      7.90 o 
   8   8   6        3.07        9.79      5.97 o 
  -8   9   6       17.47       23.36      5.43 o 
  -7   9   6       80.20       77.18     10.11 o 
  -6   9   6        9.51        0.00      6.02 o 
  -5   9   6       86.73       79.16     12.22 o 
  -4   9   6       28.24       34.49      4.75 o 
  -3   9   6      130.15      125.63      7.04 o 
  -2   9   6      310.73      290.74     10.09 o 
  -1   9   6      636.58      613.45     12.16 o 
   0   9   6       21.13       10.80      5.04 o 
   1   9   6      635.10      629.12     11.32 o 
   2   9   6      311.06      294.90      5.69 o 
   3   9   6      131.54      127.74      5.18 o 
   4   9   6       27.91       27.37      2.85 o 
   5   9   6       85.90      104.77      5.90 o 
   6   9   6        9.45       10.69      3.02 o 
   7   9   6       80.34       78.45      6.49 o 
   8   9   6       17.39       21.49      7.17 o 
  -7  10   6       84.03       86.47      6.55 o 
  -6  10   6       59.02       32.35     10.43 o 
  -5  10   6       53.89       46.69     10.93 o 
  -4  10   6       77.25       70.85      6.29 o 
  -3  10   6      210.24      195.57      9.19 o 
  -2  10   6      183.24      181.00      5.53 o 
  -1  10   6      141.25      138.87      4.57 o 
   0  10   6      269.75      275.49     13.94 o 
   1  10   6      140.37      140.59      5.02 o 
   2  10   6      182.71      181.96      4.30 o 
   3  10   6      208.94      205.42      5.17 o 
   4  10   6       77.34       75.66      3.92 o 
   5  10   6       53.98       50.18      3.97 o 
   6  10   6       59.02       50.42      4.28 o 
   7  10   6       84.16       87.08      6.88 o 
  -6  11   6       37.65       44.17     12.19 o 
  -5  11   6       66.25       74.44     14.02 o 
  -4  11   6       58.18       53.84     11.66 o 
  -3  11   6       28.29       33.68      4.88 o 
  -2  11   6       26.75       24.47      3.97 o 
  -1  11   6       79.49       72.88      3.79 o 
   0  11   6      194.16      188.69      7.72 o 
   1  11   6       80.51       76.00      4.86 o 
   2  11   6       27.26       25.51      3.67 o 
   3  11   6       27.75       26.63      3.61 o 
   4  11   6       58.30       48.89      6.18 o 
   5  11   6       66.07       66.58      4.44 o 
   6  11   6       37.49       40.64      6.83 o 
  -5  12   6       22.27       22.30     10.46 o 
  -4  12   6        8.45        3.56      7.94 o 
  -3  12   6       88.99       93.24      7.23 o 
  -2  12   6       50.75       53.45      5.42 o 
  -1  12   6       11.57        6.22      2.38 o 
   0  12   6      188.90      174.22      5.41 o 
   1  12   6       11.40       10.86      2.64 o 
   2  12   6       51.07       52.52      2.81 o 
   3  12   6       88.87       87.98      5.43 o 
   4  12   6        8.51        8.66      2.72 o 
   5  12   6       22.44       26.43      3.27 o 
  -4  13   6        3.02        6.14      8.60 o 
  -3  13   6       35.69       31.19     11.31 o 
  -2  13   6        0.48        0.00      3.60 o 
  -1  13   6       32.23       27.21      4.32 o 
   0  13   6        3.23        0.00      2.15 o 
   1  13   6       32.66       27.14      2.94 o 
   2  13   6        0.51        0.00      2.45 o 
   3  13   6       35.66       37.01      3.54 o 
   4  13   6        2.98        7.52      4.45 o 
  -1  14   6       18.71       16.56      4.68 o 
   0  14   6       17.24       24.63      7.94 o 
   1  14   6       18.75       14.30      3.99 o 
   1   0   7       45.08       42.79      2.61 o 
   2   0   7     4550.12     4703.95     72.47 o 
   3   0   7     1155.84     1249.31     16.47 o 
   4   0   7      575.86      622.13     10.42 o 
   5   0   7      507.76      521.09      9.34 o 
   6   0   7     1294.55     1269.22     19.82 o 
   7   0   7      493.77      510.72     11.70 o 
   8   0   7      110.87       96.33     12.88 o 
   9   0   7       56.11       60.99     11.91 o 
  10   0   7       93.65      121.69     16.07 o 
 -10   1   7       30.70       29.17     10.90 o 
  -9   1   7        1.58        4.85      7.84 o 
  -8   1   7        8.52        0.00      6.58 o 
  -7   1   7      361.73      373.06     29.09 o 
  -6   1   7      729.68      719.73     19.56 o 
  -5   1   7      292.57      317.27      6.96 o 
  -4   1   7       64.38       61.53      2.71 o 
  -3   1   7     1006.69     1075.82     14.03 o 
  -2   1   7     3015.98     2978.16     32.94 o 
  -1   1   7     1250.10     1260.67     21.09 o 
   0   1   7     2103.58     2047.87     25.30 o 
   1   1   7     1253.31     1270.76     18.49 o 
   2   1   7     3016.18     2990.72     47.18 o 
   3   1   7      999.20     1020.90     16.17 o 
   4   1   7       64.38       64.61      2.93 o 
   5   1   7      290.54      315.26      6.89 o 
   6   1   7      734.04      746.33     13.12 o 
   7   1   7      361.82      347.95      8.28 o 
   8   1   7        8.49        0.00      5.95 o 
   9   1   7        1.53        9.20      8.44 o 
  10   1   7       30.49       25.83     11.03 o 
  -9   2   7        9.79        6.93      7.84 o 
  -8   2   7       45.19       60.86     10.58 o 
  -7   2   7      262.36      253.14     10.72 o 
  -6   2   7       64.17       73.76      5.70 o 
  -5   2   7      164.78      156.13      5.60 o 
  -4   2   7      362.01      371.37      7.18 o 
  -3   2   7      992.58     1126.23     13.47 o 
  -2   2   7       87.74       86.57      3.34 o 
  -1   2   7      652.18      699.15      8.27 o 
   0   2   7      512.00      476.39      7.16 o 
   1   2   7      659.23      695.93     12.68 o 
   2   2   7       84.26       71.21      2.59 o 
   3   2   7      998.90     1107.83     15.28 o 
   4   2   7      361.99      369.39      6.14 o 
   5   2   7      166.99      162.01      4.52 o 
   6   2   7       64.80       72.85      3.09 o 
   7   2   7      261.15      260.29      7.57 o 
   8   2   7       45.34       59.17      8.31 o 
   9   2   7        9.95       11.23      6.23 o 
  10   2   7       28.61       32.50      8.36 o 
  -9   3   7        1.24        3.34      6.99 o 
  -8   3   7      138.35      131.60      8.51 o 
  -7   3   7       45.36       40.32      5.19 o 
  -6   3   7      253.62      254.09      7.76 o 
  -5   3   7       73.84       80.18      4.32 o 
  -4   3   7      297.83      302.69      7.02 o 
  -3   3   7      376.60      369.79      6.03 o 
  -2   3   7      251.54      272.08      4.75 o 
  -1   3   7      765.91      802.75     11.12 o 
   0   3   7     1077.43     1100.92     12.16 o 
   1   3   7      769.79      813.67     11.16 o 
   2   3   7      248.91      288.87      4.68 o 
   3   3   7      377.48      365.86      5.73 o 
   4   3   7      296.71      305.28      5.47 o 
   5   3   7       73.19       79.22      4.18 o 
   6   3   7      253.75      239.48      6.09 o 
   7   3   7       46.04       57.51      4.37 o 
   8   3   7      137.88      138.86      7.47 o 
   9   3   7        1.27        3.35      5.67 o 
  10   3   7       34.02       22.13     11.44 o 
  -8   4   7       84.53      101.23      7.62 o 
  -7   4   7      293.72      283.32     24.16 o 
  -6   4   7       47.61       47.71      3.80 o 
  -5   4   7       47.68       52.36      3.02 o 
  -4   4   7       94.87       99.54     13.91 o 
  -3   4   7      559.61      569.96     21.58 o 
  -2   4   7       77.81       76.78      5.86 o 
  -1   4   7     1909.28     2026.65     33.18 o 
   0   4   7     1640.83     1731.03     24.47 o 
   1   4   7     1900.27     2019.37     27.73 o 
   2   4   7       77.67       69.98      2.22 o 
   3   4   7      560.57      571.47      8.05 o 
   4   4   7       94.79       93.78      3.21 o 
   5   4   7       48.02       57.16      3.05 o 
   6   4   7       48.58       53.04      5.15 o 
   7   4   7      295.31      286.20      8.46 o 
   8   4   7       84.22       86.75      7.60 o 
   9   4   7      174.32      189.25     12.84 o 
  10   4   7       22.96        6.77     10.08 o 
  -8   5   7       35.19       51.60      7.81 o 
  -7   5   7      131.16      118.26     21.34 o 
  -6   5   7      214.99      212.31     10.15 o 
  -5   5   7       17.06       15.96      2.26 o 
  -4   5   7       59.18       61.94      3.73 o 
  -3   5   7      247.16      255.59      8.55 o 
  -2   5   7      197.29      199.56     22.07 o 
  -1   5   7      141.13      127.14      4.54 o 
   0   5   7      249.44      198.84      5.05 o 
   1   5   7      141.56      130.03      3.08 o 
   2   5   7      196.74      203.99      4.19 o 
   3   5   7      250.53      267.03      6.19 o 
   4   5   7       60.46       61.02      5.34 o 
   5   5   7       17.20       14.99      2.22 o 
   6   5   7      213.75      205.00      7.07 o 
   7   5   7      130.44      125.19      5.97 o 
   8   5   7       35.15       33.57      5.21 o 
   9   5   7        2.45        4.00      9.32 o 
  10   5   7       32.05       30.02     12.38 o 
  -8   6   7       21.75       17.89      6.08 o 
  -7   6   7       68.34       64.45      7.28 o 
  -6   6   7       68.69       73.12      5.99 o 
  -5   6   7      205.22      200.98      8.30 o 
  -4   6   7       28.95       28.53      3.00 o 
  -3   6   7      398.58      407.88     14.62 o 
  -2   6   7      785.26      847.40     16.39 o 
  -1   6   7      265.75      272.15      6.27 o 
   0   6   7      324.25      394.96      6.84 o 
   1   6   7      269.32      265.09      4.84 o 
   2   6   7      785.56      840.53     10.55 o 
   3   6   7      399.89      402.61      6.81 o 
   4   6   7       28.51       31.78      2.91 o 
   5   6   7      204.24      190.38      5.40 o 
   6   6   7       69.48       74.25      3.99 o 
   7   6   7       67.82       69.17      5.00 o 
   8   6   7       21.59       17.77      5.91 o 
   9   6   7       29.33       22.11     10.87 o 
  -9   7   7       18.06       22.27      9.77 o 
  -8   7   7       51.11       51.94      6.28 o 
  -7   7   7        6.93        8.82      5.10 o 
  -6   7   7       33.19       28.66      4.28 o 
  -5   7   7       89.90       94.14      7.80 o 
  -4   7   7      151.75      154.77      9.21 o 
  -3   7   7       55.53       60.14      4.84 o 
  -2   7   7      218.31      213.73      6.61 o 
  -1   7   7      242.12      249.93      9.97 o 
   0   7   7     1662.20     1615.13     31.55 o 
   1   7   7      239.63      238.07      4.49 o 
   2   7   7      218.78      227.41      5.10 o 
   3   7   7       54.26       50.16      2.50 o 
   4   7   7      152.49      156.27      7.20 o 
   5   7   7       89.98       92.48      4.84 o 
   6   7   7       33.10       35.46      3.54 o 
   7   7   7        6.73       10.18      3.87 o 
   8   7   7       51.28       42.97      7.32 o 
   9   7   7       18.03       41.96     11.78 o 
  -8   8   7      170.59      188.85     10.48 o 
  -7   8   7      131.27      139.85      8.30 o 
  -6   8   7      138.43      145.88     15.47 o 
  -5   8   7      193.44      164.75     15.66 o 
  -4   8   7     1052.31     1031.43     40.83 o 
  -3   8   7      351.61      344.39      9.06 o 
  -2   8   7      110.40      109.48      4.67 o 
  -1   8   7        8.52        3.40      1.82 o 
   0   8   7      330.26      318.31      8.18 o 
   1   8   7        8.83        5.76      1.23 o 
   2   8   7      110.42      111.61      3.84 o 
   3   8   7      350.25      370.02      7.28 o 
   4   8   7     1049.90     1027.58     17.52 o 
   5   8   7      194.09      194.98      7.76 o 
   6   8   7      137.87      146.71      6.10 o 
   7   8   7      130.87      142.95      9.64 o 
   8   8   7      171.24      179.21     12.15 o 
  -8   9   7      121.46      149.60     12.16 o 
  -7   9   7       63.17       69.11      6.03 o 
  -6   9   7       11.97        0.28      6.36 o 
  -5   9   7       67.27       57.74     11.34 o 
  -4   9   7        6.34       10.32      3.89 o 
  -3   9   7      106.26       89.91      6.24 o 
  -2   9   7       21.81       18.03      4.65 o 
  -1   9   7       78.21       84.02     19.96 o 
   0   9   7      479.42      441.80      9.61 o 
   1   9   7       79.07       85.28      2.97 o 
   2   9   7       22.10       18.89      2.92 o 
   3   9   7      104.97       93.59      3.74 o 
   4   9   7        6.32        7.36      2.37 o 
   5   9   7       67.73       62.86      6.19 o 
   6   9   7       12.09       11.16      3.48 o 
   7   9   7       63.35       70.19      9.78 o 
   8   9   7      121.24      134.38     11.49 o 
  -7  10   7       54.44       49.74      5.44 o 
  -6  10   7       12.26       11.15      8.38 o 
  -5  10   7       45.80       36.86     10.18 o 
  -4  10   7       20.70       12.83      6.91 o 
  -3  10   7       47.79       42.56      8.10 o 
  -2  10   7       22.81       27.84      7.62 o 
  -1  10   7       63.24       63.09     10.68 o 
   0  10   7       45.64       37.89      2.82 o 
   1  10   7       62.15       60.56      2.63 o 
   2  10   7       22.88       27.51      3.32 o 
   3  10   7       48.51       51.16      3.03 o 
   4  10   7       21.19       23.49      2.96 o 
   5  10   7       45.21       49.54      4.84 o 
   6  10   7       12.35       27.13      3.70 o 
   7  10   7       54.43       51.69      6.13 o 
  -6  11   7       22.83       19.66      9.92 o 
  -5  11   7       30.36       23.78      9.70 o 
  -4  11   7       56.39       64.64     12.51 o 
  -3  11   7      178.69      183.60      9.45 o 
  -2  11   7       41.11       33.59      4.74 o 
  -1  11   7       69.77       73.43      5.42 o 
   0  11   7       92.71       71.23      4.92 o 
   1  11   7       69.98       59.80      2.82 o 
   2  11   7       41.21       34.19      3.21 o 
   3  11   7      179.61      170.88      7.05 o 
   4  11   7       56.46       54.16      3.82 o 
   5  11   7       30.12       27.76      5.51 o 
   6  11   7       22.77       19.73      4.76 o 
  -5  12   7       17.36        1.20      7.62 o 
  -4  12   7       12.91        0.00      6.74 o 
  -3  12   7       14.04       13.99      8.73 o 
  -2  12   7       15.64       15.97      4.30 o 
  -1  12   7      129.95      123.34     15.55 o 
   0  12   7      230.00      246.56      7.48 o 
   1  12   7      130.06      122.60      4.18 o 
   2  12   7       15.54       18.37      2.43 o 
   3  12   7       14.01       15.22      2.97 o 
   4  12   7       12.56        7.99      2.83 o 
   5  12   7       17.49       20.20      4.39 o 
  -4  13   7        3.30        0.00      8.19 o 
  -3  13   7       49.90       63.10     13.96 o 
  -2  13   7       10.87        2.72      6.80 o 
  -1  13   7       27.37       23.08      7.78 o 
   0  13   7       16.99       16.05      3.35 o 
   1  13   7       26.99       21.41      3.00 o 
   2  13   7       10.83       11.05      2.84 o 
   3  13   7       49.73       70.71      4.07 o 
   4  13   7        3.43        5.48      5.01 o 
   0  14   7       13.26       11.57      6.55 o 
   0   0   8       12.31       48.76      4.82 o 
   1   0   8        6.31       19.96      2.92 o 
   2   0   8       22.71       16.83      2.14 o 
   3   0   8      968.48     1020.42     13.97 o 
   4   0   8     3569.33     3564.26     56.66 o 
   5   0   8      304.71      324.39      8.66 o 
   6   0   8      213.62      204.90     14.69 o 
   7   0   8      606.54      575.50     17.85 o 
   8   0   8       77.03       71.76     11.78 o 
   9   0   8        5.22        0.00      7.15 o 
  10   0   8        0.08        5.10      8.95 o 
 -10   1   8       93.39      109.59     15.81 o 
  -9   1   8      246.27      266.54     20.48 o 
  -8   1   8      108.44       94.82     12.66 o 
  -7   1   8       44.44       48.38      8.08 o 
  -6   1   8      224.94      220.70      9.53 o 
  -5   1   8      571.23      539.33     12.01 o 
  -4   1   8      372.89      397.19      7.65 o 
  -3   1   8      198.59      205.50      4.11 o 
  -2   1   8      336.05      345.78      5.22 o 
  -1   1   8     1321.15     1379.29     28.56 o 
   0   1   8      648.83      677.98     12.59 o 
   1   1   8     1314.75     1349.70     29.88 o 
   2   1   8      334.79      347.35      8.03 o 
   3   1   8      194.45      202.87      6.21 o 
   4   1   8      375.48      386.34      9.76 o 
   5   1   8      575.41      551.46      9.26 o 
   6   1   8      225.32      216.74      5.86 o 
   7   1   8       44.78       46.28      4.63 o 
   8   1   8      108.94      103.77     13.36 o 
   9   1   8      245.55      251.76     20.57 o 
  10   1   8       93.52      100.84     11.14 o 
  -9   2   8       17.36       17.58      9.26 o 
  -8   2   8       25.49       22.21      8.66 o 
  -7   2   8      419.24      397.85     16.22 o 
  -6   2   8      134.19      125.94      7.49 o 
  -5   2   8      378.32      396.71      9.61 o 
  -4   2   8       14.03       17.86      1.82 o 
  -3   2   8      141.75      167.29      3.33 o 
  -2   2   8     1812.12     1998.03     24.96 o 
  -1   2   8     1041.28      979.33     12.08 o 
   0   2   8     1291.31     1149.74     16.85 o 
   1   2   8     1043.35      997.18     17.37 o 
   2   2   8     1812.87     1970.20     32.73 o 
   3   2   8      143.79      151.70      7.09 o 
   4   2   8       12.78       14.45      1.69 o 
   5   2   8      380.21      394.29      7.61 o 
   6   2   8      134.37      137.80      4.18 o 
   7   2   8      420.74      420.72     11.69 o 
   8   2   8       26.05       34.91      6.98 o 
   9   2   8       17.42       11.63     12.55 o 
  10   2   8        5.26        4.25      6.47 o 
  -9   3   8       56.87       66.06     12.00 o 
  -8   3   8       84.65       76.09      7.07 o 
  -7   3   8      145.88      154.15     12.92 o 
  -6   3   8       52.24       57.20      4.37 o 
  -5   3   8      258.06      251.61      8.73 o 
  -4   3   8      228.42      252.48      4.97 o 
  -3   3   8      671.67      639.78      9.50 o 
  -2   3   8        8.07       12.86      1.28 o 
  -1   3   8      768.68      789.96      9.91 o 
   0   3   8      584.90      568.66     10.97 o 
   1   3   8      760.51      771.63     14.16 o 
   2   3   8        7.60        8.35      1.38 o 
   3   3   8      674.64      648.00      8.89 o 
   4   3   8      228.82      244.91      5.58 o 
   5   3   8      261.05      255.85      5.35 o 
   6   3   8       51.55       53.73      3.69 o 
   7   3   8      145.88      137.87      7.04 o 
   8   3   8       84.73       67.18      5.66 o 
   9   3   8       57.22       69.58      9.30 o 
  10   3   8       46.61       52.12      9.42 o 
  -8   4   8       56.68       48.19      6.24 o 
  -7   4   8       48.14       49.56      8.65 o 
  -6   4   8       41.78       44.23      3.78 o 
  -5   4   8       97.17      103.01      5.47 o 
  -4   4   8       42.22       34.54      3.84 o 
  -3   4   8     1150.57     1145.70     25.73 o 
  -2   4   8      445.63      411.85     18.02 o 
  -1   4   8      877.16      863.30     26.32 o 
   0   4   8     5033.80     5287.58     77.48 o 
   1   4   8      880.17      873.75     11.91 o 
   2   4   8      447.04      447.80      6.10 o 
   3   4   8     1145.49     1167.41     14.59 o 
   4   4   8       41.40       37.89      2.31 o 
   5   4   8       96.03       97.46      3.35 o 
   6   4   8       41.92       39.12      3.11 o 
   7   4   8       48.59       40.52      5.09 o 
   8   4   8       57.04       60.45      5.81 o 
   9   4   8       10.21       10.06      6.58 o 
  10   4   8        5.46        6.27      9.32 o 
  -8   5   8      147.17      144.91     11.59 o 
  -7   5   8       47.13       49.30     10.44 o 
  -6   5   8      271.72      271.67      9.89 o 
  -5   5   8        3.18        5.68      1.99 o 
  -4   5   8      213.89      171.77     33.08 o 
  -3   5   8      547.32      551.23     14.38 o 
  -2   5   8      582.30      577.79     14.25 o 
  -1   5   8      770.26      806.73     18.25 o 
   0   5   8       50.11       44.31      2.03 o 
   1   5   8      776.54      785.07     11.61 o 
   2   5   8      582.17      550.00      8.21 o 
   3   5   8      545.31      540.52      9.22 o 
   4   5   8      212.52      197.69      6.68 o 
   5   5   8        2.97        3.01      1.87 o 
   6   5   8      270.69      276.76      7.10 o 
   7   5   8       47.41       52.50      5.48 o 
   8   5   8      146.73      182.38      9.13 o 
   9   5   8       14.36       16.63     10.14 o 
  -8   6   8      120.87      128.81     10.62 o 
  -7   6   8      194.71      171.78     11.03 o 
  -6   6   8      105.11       93.31      7.21 o 
  -5   6   8       30.38       33.34      5.83 o 
  -4   6   8       69.38       63.11      4.87 o 
  -3   6   8      164.65      163.74     13.64 o 
  -2   6   8       78.56      106.08      5.30 o 
  -1   6   8      165.85      147.70      5.25 o 
   0   6   8      250.18      248.73      6.35 o 
   1   6   8      164.20      140.07      3.22 o 
   2   6   8       78.08       97.81      6.04 o 
   3   6   8      167.05      157.61      4.10 o 
   4   6   8       70.32       61.17      3.75 o 
   5   6   8       30.88       22.15      3.12 o 
   6   6   8      104.92      116.58      4.78 o 
   7   6   8      193.81      188.54      9.98 o 
   8   6   8      120.18      129.98      9.99 o 
   9   6   8        1.18        0.00      7.88 o 
  -9   7   8       67.82       60.83     12.66 o 
  -8   7   8       12.96       14.52      5.67 o 
  -7   7   8        9.81       16.73      4.79 o 
  -6   7   8       57.75       55.85      5.04 o 
  -4   7   8      183.09      165.92      6.76 o 
  -3   7   8       34.52       35.92      3.39 o 
  -2   7   8     1166.41     1080.83     26.18 o 
  -1   7   8      201.90      201.10     11.67 o 
   0   7   8       19.31       21.44      2.28 o 
   1   7   8      201.82      202.82      5.43 o 
   2   7   8     1165.66     1136.95     14.70 o 
   3   7   8       34.93       37.02      2.35 o 
   4   7   8      182.65      175.32      6.42 o 
   5   7   8      448.74      416.98     10.16 o 
   6   7   8       58.84       54.94      4.11 o 
   7   7   8        9.76        4.52      4.99 o 
   8   7   8       13.07       14.80      6.00 o 
   9   7   8       67.91       79.51     14.84 o 
  -8   8   8       28.76       28.65      5.56 o 
  -7   8   8      100.21      100.44     12.79 o 
  -6   8   8       59.16       51.82     11.18 o 
  -5   8   8      296.28      306.86     20.67 o 
  -4   8   8      115.51      117.99     14.27 o 
  -3   8   8      539.35      475.46     15.23 o 
  -2   8   8       57.59       47.38      3.55 o 
  -1   8   8      154.89      140.10      5.31 o 
   0   8   8        6.51        7.00      1.92 o 
   1   8   8      155.59      143.00      3.50 o 
   2   8   8       57.39       58.63      2.84 o 
   3   8   8      541.54      514.66      8.47 o 
   4   8   8      116.29      118.90      4.50 o 
   5   8   8      295.37      329.27     10.33 o 
   6   8   8       58.95       56.41      4.30 o 
   7   8   8      100.71      115.30      9.80 o 
   8   8   8       28.64       23.46      6.75 o 
  -8   9   8       30.25       39.14      7.14 o 
  -7   9   8       79.06       72.66      8.05 o 
  -6   9   8        8.95       11.15      7.75 o 
  -5   9   8      127.77      137.28     15.09 o 
  -4   9   8        0.60        6.77      3.77 o 
  -3   9   8       13.08       11.41      3.86 o 
  -2   9   8       76.50       79.93      5.72 o 
  -1   9   8        8.39        6.36      2.92 o 
   0   9   8       23.22       19.39      3.16 o 
   1   9   8        8.13        5.23      1.65 o 
   2   9   8       74.93       74.50      5.15 o 
   3   9   8       12.95       10.27      2.27 o 
   4   9   8        0.57        0.19      2.09 o 
   5   9   8      128.61      133.69      6.99 o 
   6   9   8        9.24        3.46      2.96 o 
   7   9   8       78.98       66.95      8.71 o 
   8   9   8       30.36       24.67      8.08 o 
  -7  10   8        9.11       12.03      5.15 o 
  -6  10   8       35.47       41.55     11.28 o 
  -5  10   8       15.90       18.43      8.91 o 
  -4  10   8       89.03       71.98     12.25 o 
  -3  10   8       19.32        9.17      7.26 o 
  -2  10   8       36.83       37.64      5.26 o 
  -1  10   8       66.43       68.28      5.29 o 
   0  10   8       44.56       40.42      3.28 o 
   1  10   8       67.04       66.75      2.97 o 
   2  10   8       37.30       34.04      3.59 o 
   3  10   8       19.90       10.55      3.31 o 
   4  10   8       88.83       75.92      4.25 o 
   5  10   8       16.33       16.48      3.94 o 
   6  10   8       35.69       27.20      3.89 o 
   7  10   8        8.93        9.87      7.29 o 
  -6  11   8        7.88       16.25      9.55 o 
  -5  11   8       28.56       27.56     10.36 o 
  -4  11   8       14.21       16.98      8.88 o 
  -3  11   8       35.40       24.98      9.42 o 
  -2  11   8       47.01       55.01      5.71 o 
  -1  11   8       76.02       83.59      9.83 o 
   0  11   8        4.46        4.07      2.81 o 
   1  11   8       75.80       75.17      3.70 o 
   2  11   8       47.05       54.76      3.21 o 
   3  11   8       35.50       34.57      3.04 o 
   4  11   8       14.15       11.68      2.89 o 
   5  11   8       28.80       27.98      4.50 o 
   6  11   8        7.89       12.01      3.54 o 
  -5  12   8        4.75        0.00      6.80 o 
  -4  12   8       34.17       55.07     12.70 o 
  -3  12   8       11.47       11.81      8.85 o 
  -2  12   8       16.21       25.61      5.04 o 
  -1  12   8      126.67      137.99      8.11 o 
   0  12   8        0.83        4.13      6.63 o 
   1  12   8      126.57      127.27      7.57 o 
   2  12   8       16.22       15.08      2.51 o 
   3  12   8       11.16       12.01      2.73 o 
   4  12   8       34.15       45.86      7.45 o 
   5  12   8        4.61        5.60      4.00 o 
  -3  13   8        3.57        4.19      8.16 o 
  -2  13   8       46.24       57.43     13.29 o 
  -1  13   8        3.05        1.41      3.94 o 
   0  13   8       37.71       26.21      5.43 o 
   1  13   8        3.14        0.00      3.87 o 
   2  13   8       45.98       51.62      3.62 o 
   3  13   8        3.67        2.49      3.11 o 
   1   0   9       24.99       44.48      2.66 o 
   2   0   9       51.33       58.65      4.76 o 
   3   0   9     3976.34     4484.72     56.65 o 
   4   0   9      536.26      599.67     11.14 o 
   5   0   9       14.08       16.34      3.84 o 
   6   0   9      215.59      197.25      7.17 o 
   7   0   9        7.54        6.37      4.24 o 
   8   0   9       18.15       35.31      9.48 o 
   9   0   9       32.52       38.68     10.81 o 
  10   0   9        0.51        5.10      9.45 o 
 -10   1   9       90.64       97.97     15.62 o 
  -9   1   9      161.45      176.95     17.42 o 
  -8   1   9       68.76       62.91     11.25 o 
  -7   1   9      798.88      735.69     21.32 o 
  -6   1   9      791.17      786.12     26.81 o 
  -5   1   9      123.89      129.19     10.13 o 
  -4   1   9      196.95      198.44      5.03 o 
  -3   1   9      904.80      948.89     12.05 o 
  -2   1   9      102.61      129.35      2.88 o 
  -1   1   9      732.19      774.10     17.83 o 
   0   1   9     1477.42     1444.33     24.38 o 
   1   1   9      727.17      728.02     14.02 o 
   2   1   9      102.66      114.49      5.02 o 
   3   1   9      898.27      947.85     18.02 o 
   4   1   9      197.29      195.53      9.82 o 
   5   1   9      126.20      125.60      4.85 o 
   6   1   9      791.25      772.19     12.52 o 
   7   1   9      802.42      774.91     16.73 o 
   8   1   9       68.83       57.24      8.09 o 
   9   1   9      162.01      167.89     12.65 o 
  10   1   9       90.65      102.43     19.75 o 
  -9   2   9        7.58       14.77      8.73 o 
  -8   2   9      178.92      134.04     14.24 o 
  -7   2   9       47.44       37.75      5.46 o 
  -6   2   9      629.44      609.44     32.13 o 
  -5   2   9      117.56      119.89      6.10 o 
  -4   2   9      114.51      131.56      3.63 o 
  -3   2   9      257.52      289.59      4.86 o 
  -2   2   9     1310.60     1342.23     16.25 o 
  -1   2   9      334.60      342.80      5.92 o 
   0   2   9     1014.45     1004.13     17.84 o 
   1   2   9      334.57      321.28      7.69 o 
   2   2   9     1324.19     1362.55     25.57 o 
   3   2   9      258.96      298.35      8.09 o 
   4   2   9      114.58      127.97      4.44 o 
   5   2   9      117.76      122.40      4.06 o 
   6   2   9      625.58      636.83     11.05 o 
   7   2   9       47.21       45.11      4.34 o 
   8   2   9      178.93      147.87     11.10 o 
   9   2   9        7.63        0.00      5.63 o 
  10   2   9       39.84       32.97     10.16 o 
  -9   3   9        5.80        0.00      7.28 o 
  -8   3   9       83.77       87.51     12.66 o 
  -7   3   9      156.24      166.22      9.12 o 
  -6   3   9      523.81      488.38     15.24 o 
  -5   3   9       26.06       22.62      2.45 o 
  -4   3   9      205.58      232.73      5.34 o 
  -3   3   9     1414.90     1390.52     20.61 o 
  -2   3   9      517.85      553.48      9.28 o 
  -1   3   9      291.88      308.17      5.33 o 
   0   3   9       30.77       34.57      1.70 o 
   1   3   9      289.75      310.26      7.27 o 
   2   3   9      517.24      545.58      9.63 o 
   3   3   9     1416.78     1380.43     20.77 o 
   4   3   9      206.36      222.47      6.04 o 
   5   3   9       25.59       21.10      2.04 o 
   6   3   9      524.49      516.28      8.81 o 
   7   3   9      157.69      170.61      7.83 o 
   8   3   9       83.93      113.62     10.08 o 
   9   3   9        5.85       10.98      6.48 o 
  10   3   9       42.19       27.68     11.62 o 
  -8   4   9      126.56      137.59     13.50 o 
  -7   4   9      153.16      171.35      8.95 o 
  -6   4   9      117.46      129.22      8.83 o 
  -5   4   9       85.07       84.25      5.56 o 
  -4   4   9       95.28       90.16      6.54 o 
  -3   4   9      481.36      517.20     14.17 o 
  -2   4   9     1382.10     1357.74     44.09 o 
  -1   4   9      168.99      179.45      3.63 o 
   0   4   9      612.85      593.16      8.35 o 
   1   4   9      166.85      182.84      3.64 o 
   2   4   9     1379.25     1401.68     20.54 o 
   3   4   9      483.96      529.32      7.90 o 
   4   4   9       95.20       95.66      3.93 o 
   5   4   9       85.86       84.61      3.26 o 
   6   4   9      117.79      114.76      4.62 o 
   7   4   9      152.63      158.11      7.85 o 
   8   4   9      126.57      141.32      8.34 o 
   9   4   9       10.37        6.43      6.35 o 
  10   4   9        2.86        0.72      9.23 o 
  -8   5   9        9.08        6.49      5.58 o 
  -7   5   9      380.10      336.85     12.53 o 
  -6   5   9      103.67      106.77     10.03 o 
  -5   5   9      264.76      236.65     11.05 o 
  -4   5   9      831.88      861.06     28.40 o 
  -3   5   9      127.41      123.36      9.64 o 
  -2   5   9       74.94       78.58      4.72 o 
  -1   5   9       63.40       52.74      8.84 o 
   0   5   9      206.29      147.99      4.50 o 
   1   5   9       63.43       61.51      3.11 o 
   2   5   9       75.13       76.87      3.41 o 
   3   5   9      129.42      132.77      4.12 o 
   4   5   9      829.74      856.82     15.40 o 
   5   5   9      265.46      245.70      6.22 o 
   6   5   9      103.89      106.61      4.59 o 
   7   5   9      378.39      355.63     11.90 o 
   8   5   9        8.85       12.94      4.55 o 
   9   5   9       21.37       19.66     10.24 o 
  -8   6   9        2.66        3.75      5.26 o 
  -7   6   9       24.44       29.93      5.80 o 
  -6   6   9       52.51       62.06      5.73 o 
  -5   6   9       19.79       18.80      7.70 o 
  -4   6   9       42.25       51.57      7.28 o 
  -3   6   9      364.80      363.75     11.47 o 
  -2   6   9       13.07       15.26      2.94 o 
  -1   6   9      605.90      576.15     12.53 o 
   0   6   9       86.20       88.28      3.13 o 
   1   6   9      605.60      572.23     10.26 o 
   2   6   9       12.18       17.77      1.84 o 
   3   6   9      360.78      378.55      8.75 o 
   4   6   9       42.38       49.02      3.11 o 
   5   6   9       20.20       19.62      3.05 o 
   6   6   9       52.64       53.81      3.98 o 
   7   6   9       24.02       31.75      5.02 o 
   8   6   9        2.66        8.14      5.07 o 
   9   6   9        3.80        0.00      7.72 o 
  -8   7   9       51.98       54.97      7.94 o 
  -7   7   9       35.63       41.80      6.21 o 
  -6   7   9      370.36      366.30     13.45 o 
  -4   7   9      265.20      276.34     16.76 o 
  -3   7   9      422.73      413.15     12.61 o 
  -2   7   9       62.42       64.07      4.07 o 
  -1   7   9      259.85      264.10      7.70 o 
   0   7   9      413.39      373.35      9.40 o 
   1   7   9      259.37      269.49      8.35 o 
   2   7   9       62.22       62.81      2.77 o 
   3   7   9      423.53      431.78      7.54 o 
   4   7   9      263.12      291.73      8.90 o 
   5   7   9       40.68       46.76      4.96 o 
   6   7   9      369.93      356.85      9.37 o 
   7   7   9       35.79       34.35      6.61 o 
   8   7   9       52.20       56.73      7.98 o 
   9   7   9        8.56        4.32      9.32 o 
  -8   8   9       46.23       49.09     10.24 o 
  -7   8   9      104.59      112.88      7.57 o 
  -6   8   9        4.19        0.00      6.21 o 
  -5   8   9       11.51       12.10      7.02 o 
  -4   8   9      271.47      270.07     13.17 o 
  -3   8   9      105.77      107.43     12.87 o 
  -2   8   9       62.82       60.45      4.05 o 
  -1   8   9      229.13      197.23      7.01 o 
   0   8   9        1.03        0.45      1.76 o 
   1   8   9      228.35      207.79      5.23 o 
   2   8   9       63.38       61.55      2.81 o 
   3   8   9      105.27      106.92      3.78 o 
   4   8   9      270.71      256.61      7.55 o 
   5   8   9       11.66       11.43      3.54 o 
   6   8   9        4.19        2.91      3.13 o 
   7   8   9      104.96      128.94     27.30 o 
   8   8   9       46.12       39.15      7.79 o 
  -7   9   9        5.90        5.76      3.81 o 
  -6   9   9       28.90       30.84      9.70 o 
  -5   9   9       57.84       60.17     11.62 o 
  -4   9   9      117.87      120.65     14.21 o 
  -3   9   9       50.85       41.45      5.15 o 
  -2   9   9       52.73       49.94      5.07 o 
  -1   9   9        9.44        6.96      4.35 o 
   0   9   9       23.28       16.38      3.55 o 
   1   9   9        9.56        8.85      1.98 o 
   2   9   9       52.64       54.14      3.02 o 
   3   9   9       51.33       51.02      3.20 o 
   4   9   9      118.68      121.98      4.74 o 
   5   9   9       57.99       48.84      4.94 o 
   6   9   9       28.79       25.96      3.73 o 
   7   9   9        5.99        6.53      5.62 o 
  -7  10   9       44.23       33.96      4.95 o 
  -6  10   9      105.40      104.37     15.03 o 
  -5  10   9       68.69       75.26     13.39 o 
  -4  10   9      115.26      113.53     14.30 o 
  -3  10   9       21.19       29.87      4.81 o 
  -2  10   9        6.11        4.59      3.26 o 
  -1  10   9      146.07      147.76      7.84 o 
   0  10   9        0.66        0.00      2.90 o 
   1  10   9      147.67      136.89      4.53 o 
   2  10   9        6.09        5.29      2.00 o 
   3  10   9       21.00       29.96      2.91 o 
   4  10   9      115.64      119.58      5.65 o 
   5  10   9       69.54       52.89      5.26 o 
   6  10   9      105.31       97.83      5.48 o 
   7  10   9       44.65       50.60      8.40 o 
  -6  11   9       21.07       11.88      9.32 o 
  -5  11   9        2.11        0.00      7.81 o 
  -4  11   9       86.63       88.14     14.08 o 
  -3  11   9       63.27       79.89     13.67 o 
  -2  11   9        5.68        0.00      3.42 o 
  -1  11   9       36.08       31.44      5.01 o 
   0  11   9       49.61       55.29      5.45 o 
   1  11   9       36.12       40.27      2.94 o 
   2  11   9        5.74        4.19      2.19 o 
   3  11   9       63.06       72.18      3.96 o 
   4  11   9       86.80      101.02      5.61 o 
   5  11   9        2.07        3.32      3.73 o 
   6  11   9       21.13       15.04      4.74 o 
  -5  12   9       23.39       24.26     10.27 o 
  -4  12   9       43.61       41.05     11.78 o 
  -3  12   9       15.68        9.39      8.73 o 
  -2  12   9       12.47       15.47      9.23 o 
  -1  12   9       83.26       69.78     11.67 o 
   0  12   9        0.00        0.20      3.70 o 
   1  12   9       84.08       79.14      5.97 o 
   2  12   9       12.43       14.16      2.64 o 
   3  12   9       15.99       20.46      3.76 o 
   4  12   9       43.86       59.22      8.23 o 
   5  12   9       23.18       16.08      4.64 o 
  -3  13   9        1.62        4.38      9.32 o 
  -2  13   9        1.35       15.91      9.64 o 
  -1  13   9        3.82       10.02      8.88 o 
   0  13   9       35.57       42.28     12.03 o 
   1  13   9        3.80        0.00      5.69 o 
   2  13   9        1.33        1.64      3.18 o 
   3  13   9        1.62        0.00      3.22 o 
   0   0  10     5945.83     6210.35    166.11 o 
   1   0  10     4709.74     4860.79    109.06 o 
   2   0  10       73.85       69.10      5.65 o 
   3   0  10     2290.18     2413.52     30.51 o 
   4   0  10      155.72      125.29      6.10 o 
   5   0  10       34.74       30.08      2.96 o 
   6   0  10      165.80      188.10      9.13 o 
   7   0  10       33.50       40.35      9.99 o 
   8   0  10      301.57      261.40     19.34 o 
   9   0  10       56.04       44.80     11.62 o 
  10   0  10        3.15        0.00      6.53 o 
 -10   1  10       84.03       93.72     15.66 o 
  -9   1  10      100.99      103.55     14.59 o 
  -8   1  10      152.70      110.07     13.61 o 
  -7   1  10        7.26        9.91      4.17 o 
  -6   1  10       86.66       98.73      6.84 o 
  -5   1  10       85.02       81.89      4.91 o 
  -4   1  10      192.95      193.15      5.60 o 
  -3   1  10     1174.90     1179.71     14.64 o 
  -2   1  10     2046.98     2170.72     31.21 o 
  -1   1  10      295.79      314.61     10.16 o 
   0   1  10      649.42      603.20     12.07 o 
   1   1  10      291.62      337.35      8.04 o 
   2   1  10     2048.06     2250.20     36.62 o 
   3   1  10     1177.65     1171.06     18.11 o 
   4   1  10      192.70      200.16      6.91 o 
   5   1  10       86.34       85.07      4.20 o 
   6   1  10       86.93       87.98      5.35 o 
   7   1  10        6.93        2.17      5.92 o 
   8   1  10      153.08      147.22     11.09 o 
   9   1  10      101.46       75.19      9.87 o 
  10   1  10       83.90       64.63     10.43 o 
  -9   2  10       16.02       14.84      9.14 o 
  -8   2  10       55.30       43.25      9.99 o 
  -7   2  10      378.11      372.00     15.28 o 
  -6   2  10      345.57      341.70     26.71 o 
  -5   2  10        4.34        8.28      3.18 o 
  -4   2  10      595.15      614.10      9.62 o 
  -3   2  10      580.68      655.50      8.43 o 
  -2   2  10      207.88      221.85      4.26 o 
  -1   2  10      143.75      148.67      4.12 o 
   0   2  10      108.72      117.20      4.54 o 
   1   2  10      143.27      148.03      8.23 o 
   2   2  10      208.79      218.38      6.44 o 
   3   2  10      578.63      666.93     13.96 o 
   4   2  10      592.37      606.70     11.50 o 
   5   2  10        4.17        1.69      2.04 o 
   6   2  10      345.89      356.29      7.97 o 
   7   2  10      378.50      370.36     10.91 o 
   8   2  10       54.48       42.23      7.72 o 
   9   2  10       15.99       22.04      7.43 o 
  10   2  10        2.08        6.52      6.95 o 
  -9   3  10       13.47       12.25      8.69 o 
  -8   3  10        3.90        6.96      4.46 o 
  -7   3  10      323.75      335.86     18.90 o 
  -6   3  10      447.52      440.09     14.56 o 
  -5   3  10      496.85      508.17     10.89 o 
  -4   3  10      295.78      314.50      9.00 o 
  -3   3  10       35.02       45.15      2.41 o 
  -2   3  10      343.83      304.67      5.68 o 
  -1   3  10     2320.42     2349.12     29.33 o 
   0   3  10      157.92      160.20      4.25 o 
   1   3  10     2322.32     2376.20     38.40 o 
   2   3  10      345.55      312.91     11.57 o 
   3   3  10       33.61       40.92      2.37 o 
   4   3  10      295.39      323.45     12.53 o 
   5   3  10      500.00      497.89      9.26 o 
   6   3  10      447.47      480.90      9.33 o 
   7   3  10      323.79      318.73     12.78 o 
   8   3  10        3.95        2.41      8.95 o 
   9   3  10       13.33        8.22      6.34 o 
  10   3  10        1.60        2.65      6.97 o 
  -8   4  10      212.84      230.74     11.31 o 
  -7   4  10      151.27      179.00     10.54 o 
  -6   4  10      331.31      349.84     18.26 o 
  -5   4  10      193.07      220.09      7.36 o 
  -4   4  10      556.63      562.31     15.62 o 
  -3   4  10       70.62       68.96      4.90 o 
  -2   4  10        7.48        8.19      1.59 o 
  -1   4  10      480.61      484.21      8.49 o 
   0   4  10      581.47      483.28      8.17 o 
   1   4  10      482.15      484.79      8.38 o 
   2   4  10        7.27        9.23      1.64 o 
   3   4  10       69.86       69.50      3.16 o 
   4   4  10      555.55      547.50     10.89 o 
   5   4  10      193.80      212.12      5.12 o 
   6   4  10      331.99      353.89     13.07 o 
   7   4  10      151.28      163.98     14.96 o 
   8   4  10      213.67      225.47     31.22 o 
   9   4  10      112.35      123.89     11.69 o 
  -8   5  10       63.46       78.85      8.95 o 
  -7   5  10       74.20       63.69      6.27 o 
  -6   5  10      128.50      119.91      7.03 o 
  -5   5  10      681.89      694.31     20.09 o 
  -4   5  10      307.85      328.78     11.28 o 
  -3   5  10      458.26      414.82     12.68 o 
  -2   5  10       72.75       69.05      7.59 o 
  -1   5  10       73.71       77.41      3.62 o 
   0   5  10       21.98       26.29      4.03 o 
   1   5  10       74.32       83.99      3.45 o 
   2   5  10       72.85       76.79      3.47 o 
   3   5  10      459.92      444.87      9.32 o 
   4   5  10      308.14      320.99      8.21 o 
   5   5  10      678.95      695.38     13.94 o 
   6   5  10      127.03      128.57      5.02 o 
   7   5  10       73.66       81.18      6.39 o 
   8   5  10       63.22       72.36      8.94 o 
   9   5  10       21.66       29.17     11.03 o 
  -8   6  10        0.62        0.00      4.95 o 
  -7   6  10        9.60       17.55      5.26 o 
  -6   6  10      155.15      158.80      9.04 o 
  -5   6  10       94.49       87.67      9.70 o 
  -4   6  10      166.43      164.48      7.87 o 
  -3   6  10      154.44      161.51      7.41 o 
  -2   6  10      133.70      121.47      6.22 o 
  -1   6  10      122.66      118.17     11.48 o 
   0   6  10       58.47       54.57      3.22 o 
   1   6  10      121.19      117.39      4.15 o 
   2   6  10      133.13      131.95      4.85 o 
   3   6  10      155.46      154.90      4.76 o 
   4   6  10      166.14      165.50      5.11 o 
   5   6  10       93.60       82.49      4.82 o 
   6   6  10      154.44      157.68      5.69 o 
   7   6  10        9.47       14.34      4.26 o 
   8   6  10        0.58        0.00      4.52 o 
   9   6  10        3.19        9.45      9.39 o 
  -8   7  10       28.94       35.79      7.15 o 
  -7   7  10       37.68       38.40      6.14 o 
  -6   7  10       46.89       51.85      5.13 o 
  -4   7  10      291.44      270.86     10.38 o 
  -3   7  10       43.13       48.62      4.56 o 
  -2   7  10       65.23       57.12      4.10 o 
  -1   7  10       39.51       40.93      4.45 o 
   0   7  10      128.23      122.42      4.13 o 
   1   7  10       40.39       42.53      2.75 o 
   2   7  10       64.30       63.15      3.47 o 
   3   7  10       43.79       39.64      2.65 o 
   4   7  10      290.78      290.38      7.11 o 
   5   7  10       96.21       93.51      5.16 o 
   6   7  10       47.71       53.59      4.26 o 
   7   7  10       37.99       49.39      8.11 o 
   8   7  10       28.82       44.63      8.16 o 
  -8   8  10        0.03        5.63      4.62 o 
  -7   8  10        8.83        9.96      4.14 o 
  -6   8  10      246.93      249.12     20.29 o 
  -5   8  10       97.70      124.21     14.08 o 
  -4   8  10      114.71      122.95     13.61 o 
  -3   8  10       16.67       15.74      3.98 o 
  -2   8  10      106.59      103.42      6.70 o 
  -1   8  10      196.59      168.85     17.19 o 
   0   8  10      135.44      124.78      6.17 o 
   1   8  10      195.59      177.34      5.95 o 
   2   8  10      106.44       98.65      4.29 o 
   3   8  10       17.22       16.88      2.47 o 
   4   8  10      114.25      118.29      5.30 o 
   5   8  10       99.01      102.67      6.23 o 
   6   8  10      246.44      257.91      9.64 o 
   7   8  10        8.73        9.01      6.96 o 
   8   8  10        0.02        0.47      5.95 o 
  -7   9  10       34.17       29.35      5.43 o 
  -6   9  10      138.58      129.76     16.19 o 
  -5   9  10      131.39      143.52     16.07 o 
  -4   9  10        9.84       18.40      7.78 o 
  -3   9  10       31.29       35.09      4.96 o 
  -2   9  10      216.36      206.80      9.51 o 
  -1   9  10      155.32      148.76      7.95 o 
   0   9  10        6.51        4.75      3.06 o 
   1   9  10      155.06      147.63      7.90 o 
   2   9  10      218.01      208.23      6.00 o 
   3   9  10       31.01       28.26      2.85 o 
   4   9  10        9.76        8.63      2.95 o 
   5   9  10      131.98      135.27      7.23 o 
   6   9  10      139.03      164.02      6.70 o 
   7   9  10       34.08       26.68      7.13 o 
  -7  10  10       11.74       18.33     10.46 o 
  -6  10  10       16.95       21.45      9.61 o 
  -5  10  10       34.98       39.57     10.33 o 
  -4  10  10        1.23        0.85      6.55 o 
  -3  10  10      128.31      126.61     14.87 o 
  -2  10  10       39.28       37.16      4.94 o 
  -1  10  10       32.06       37.35      8.66 o 
   0  10  10       15.60       15.34      5.42 o 
   1  10  10       31.15       33.81      4.57 o 
   2  10  10       39.71       35.55      3.11 o 
   3  10  10      128.26      127.27      4.92 o 
   4  10  10        1.21        6.14      2.94 o 
   5  10  10       34.74       32.36      6.16 o 
   6  10  10       17.17       14.13      4.21 o 
   7  10  10       11.92       13.56      7.26 o 
  -6  11  10       56.32       73.02     14.21 o 
  -5  11  10       24.92       27.66      9.95 o 
  -4  11  10        3.21        3.59      7.78 o 
  -3  11  10       38.88       51.95     11.53 o 
  -2  11  10       60.25       82.53     13.33 o 
  -1  11  10       25.45       28.03      4.92 o 
   0  11  10       87.03       67.97      6.13 o 
   1  11  10       25.25       31.25      3.39 o 
   2  11  10       60.44       62.29      6.37 o 
   3  11  10       38.98       47.42      4.26 o 
   4  11  10        3.25        0.00      2.80 o 
   5  11  10       24.92       14.58      4.36 o 
   6  11  10       55.91       67.72     11.20 o 
  -4  12  10        0.20        0.00      7.15 o 
  -3  12  10       68.43       80.86     14.21 o 
  -2  12  10        5.15       17.07      9.14 o 
  -1  12  10       71.00       68.61     13.23 o 
   0  12  10       25.68       30.12     10.21 o 
   1  12  10       70.43       65.31      5.60 o 
   2  12  10        5.09        6.29      3.11 o 
   3  12  10       68.52       75.04      5.29 o 
   4  12  10        0.21        0.00      3.53 o 
  -2  13  10       25.73       28.70     11.53 o 
  -1  13  10       14.59       15.97      9.48 o 
   0  13  10        0.17        4.85      8.25 o 
   1  13  10       14.69        5.75      8.93 o 
   2  13  10       26.06       34.56      5.55 o 
   1   0  11     9577.63    10167.05    154.24 o 
   2   0  11      169.19      111.75      4.72 o 
   3   0  11      117.05      125.04      4.77 o 
   4   0  11       68.31       57.80      3.38 o 
   5   0  11        0.11        0.00      1.82 o 
   6   0  11      158.13      174.72      6.66 o 
   7   0  11       10.78       10.81      7.65 o 
   8   0  11       33.18       44.72     22.67 o 
   9   0  11       15.92        7.44      9.84 o 
  10   0  11       51.78       51.48      9.84 o 
 -10   1  11        6.77        7.25      9.89 o 
  -9   1  11       27.30       21.80      9.77 o 
  -8   1  11       20.27       15.69      8.16 o 
  -7   1  11       49.34       55.06      6.10 o 
  -6   1  11       99.45       99.07      7.09 o 
  -5   1  11      542.12      551.09     15.40 o 
  -4   1  11      287.52      300.65      6.14 o 
  -3   1  11      138.72      137.62      4.70 o 
  -2   1  11      335.44      353.72      7.20 o 
  -1   1  11     1014.36      922.54     21.94 o 
   0   1  11      597.88      663.98     13.33 o 
   1   1  11     1013.52      925.60     17.42 o 
   2   1  11      330.69      336.30     10.50 o 
   3   1  11      136.34      132.51      4.87 o 
   4   1  11      287.48      303.27      8.93 o 
   5   1  11      538.15      548.75     20.93 o 
   6   1  11      100.14      116.24      5.35 o 
   7   1  11       49.78       55.97      7.55 o 
   8   1  11       20.32       17.17      6.38 o 
   9   1  11       27.03       15.53      6.98 o 
  10   1  11        6.85        0.00      6.42 o 
  -9   2  11       64.95       76.80     13.48 o 
  -8   2  11       62.50       55.73     11.18 o 
  -7   2  11      102.38       93.56      7.28 o 
  -6   2  11      362.98      348.45     13.67 o 
  -5   2  11      126.95      129.63      7.15 o 
  -4   2  11       12.58       14.55      1.68 o 
  -3   2  11      512.80      534.31      8.33 o 
  -2   2  11     1636.02     1640.95     19.65 o 
  -1   2  11      408.44      422.97     11.58 o 
   0   2  11      614.91      721.26     14.20 o 
   1   2  11      404.74      390.16     11.66 o 
   2   2  11     1633.40     1629.21     28.45 o 
   3   2  11      516.50      548.57      9.88 o 
   4   2  11       12.39       13.40      2.85 o 
   5   2  11      127.97      138.89      5.60 o 
   6   2  11      359.76      356.29      9.98 o 
   7   2  11      101.99       75.22      8.64 o 
   8   2  11       62.43       60.05      8.59 o 
   9   2  11       65.18       67.11      9.71 o 
  10   2  11       20.61       22.35      8.21 o 
  -9   3  11       21.32       22.37     10.30 o 
  -8   3  11       11.09        8.98      7.97 o 
  -7   3  11       54.83       56.66      6.24 o 
  -6   3  11      212.63      198.34      9.57 o 
  -5   3  11      323.45      329.13      7.80 o 
  -4   3  11      969.30     1017.45     20.77 o 
  -3   3  11      653.41      682.23     10.62 o 
  -2   3  11      314.56      340.09      6.92 o 
  -1   3  11     2410.42     2443.72     30.42 o 
   0   3  11      321.72      293.71      7.44 o 
   1   3  11     2414.55     2402.10     39.72 o 
   2   3  11      315.07      313.44      8.38 o 
   3   3  11      649.84      690.28     11.96 o 
   4   3  11      969.38     1020.04     20.21 o 
   5   3  11      321.87      334.78      8.71 o 
   6   3  11      213.92      235.42      9.39 o 
   7   3  11       55.43       55.85      5.14 o 
   8   3  11       11.00        3.51      5.69 o 
   9   3  11       21.43       19.03     12.18 o 
  10   3  11       22.43       12.87      7.53 o 
  -8   4  11       92.34      100.23      8.03 o 
  -7   4  11      483.51      481.57     16.22 o 
  -6   4  11      273.32      253.26     25.09 o 
  -5   4  11        2.37        2.42      4.17 o 
  -4   4  11      383.49      390.03     25.99 o 
  -3   4  11      224.42      209.72      6.00 o 
  -2   4  11      521.61      514.12      9.43 o 
  -1   4  11       67.60       72.89      2.95 o 
   0   4  11      312.48      323.94      8.46 o 
   1   4  11       66.08       75.11      3.63 o 
   2   4  11      522.69      526.79     11.05 o 
   3   4  11      223.54      208.61      5.46 o 
   4   4  11      384.87      404.42     10.41 o 
   5   4  11        2.32        2.92      2.05 o 
   6   4  11      275.46      273.59      8.41 o 
   7   4  11      483.87      501.69     16.05 o 
   8   4  11       92.17      102.35     10.31 o 
   9   4  11       14.99       12.88      6.88 o 
  -8   5  11       77.27       99.77     10.02 o 
  -7   5  11      115.54      121.77      7.80 o 
  -6   5  11      199.83      189.43     15.53 o 
  -5   5  11      584.13      584.85     23.36 o 
  -4   5  11       44.38       54.53      6.28 o 
  -3   5  11      219.61      235.96     10.52 o 
  -2   5  11      302.34      309.44     10.41 o 
  -1   5  11       32.74       34.14      4.17 o 
   0   5  11      152.60      151.56      5.20 o 
   1   5  11       32.68       33.71      3.47 o 
   2   5  11      302.89      311.10      8.55 o 
   3   5  11      221.94      229.05      7.38 o 
   4   5  11       43.39       50.64      4.56 o 
   5   5  11      583.47      583.27     18.51 o 
   6   5  11      198.54      199.08      7.06 o 
   7   5  11      115.16      126.25     10.02 o 
   8   5  11       76.84       95.09     15.97 o 
   9   5  11        5.70        0.00      8.32 o 
  -8   6  11       10.96       22.05      6.65 o 
  -7   6  11       85.45       80.83      8.25 o 
  -6   6  11       55.24       71.48      6.39 o 
  -5   6  11       61.95       76.74     10.02 o 
  -4   6  11      159.69      157.20      8.10 o 
  -3   6  11      249.22      243.22     14.21 o 
  -2   6  11      277.40      281.50      9.94 o 
  -1   6  11       77.38       65.35      3.58 o 
   0   6  11       54.82       62.63      3.18 o 
   1   6  11       76.93       64.45      3.74 o 
   2   6  11      278.73      293.23      7.16 o 
   3   6  11      249.08      245.08      7.92 o 
   4   6  11      158.20      170.65      5.94 o 
   5   6  11       62.05       62.51      4.39 o 
   6   6  11       55.25       62.34      4.63 o 
   7   6  11       85.90       98.48      7.16 o 
   8   6  11       10.83        8.10      8.63 o 
   9   6  11       22.41       27.56     11.69 o 
  -8   7  11       17.22       23.44      6.71 o 
  -7   7  11       15.92       21.67      5.39 o 
  -6   7  11       24.69       24.63      4.28 o 
  -4   7  11      188.50      209.61     13.36 o 
  -3   7  11       50.20       54.51      4.87 o 
  -2   7  11      100.60       87.54      5.73 o 
  -1   7  11       22.45       26.87      2.53 o 
   0   7  11      144.93      124.18      4.30 o 
   1   7  11       22.01       25.35      2.53 o 
   2   7  11      100.03      103.53      4.40 o 
   3   7  11       49.13       51.10      4.27 o 
   4   7  11      190.19      192.08      5.87 o 
   5   7  11      192.96      178.78      6.90 o 
   6   7  11       24.90       24.88      4.21 o 
   7   7  11       15.69       17.19      6.11 o 
   8   7  11       17.40       38.02     11.44 o 
  -8   8  11       26.96       34.42      6.05 o 
  -7   8  11       20.53       19.51      4.90 o 
  -6   8  11        2.36        5.20      2.96 o 
  -5   8  11       25.43       22.08      8.66 o 
  -4   8  11       28.11       28.10      8.41 o 
  -3   8  11      128.72      123.11      8.43 o 
  -2   8  11       93.88      100.44      6.81 o 
  -1   8  11       80.31       64.43      3.35 o 
   0   8  11      417.19      413.72      8.60 o 
   1   8  11       81.54       74.95      3.67 o 
   2   8  11       93.24      110.83      4.61 o 
   3   8  11      129.30      131.66      4.78 o 
   4   8  11       28.54       24.22      3.29 o 
   5   8  11       25.13       27.93      4.39 o 
   6   8  11        2.29        0.00      3.38 o 
   7   8  11       20.27       13.82      5.97 o 
   8   8  11       27.20       28.41     10.46 o 
  -7   9  11       72.31       76.39      6.71 o 
  -6   9  11       23.33       29.58      9.77 o 
  -5   9  11       74.71       74.28     12.73 o 
  -4   9  11      185.59      152.88     16.29 o 
  -3   9  11      186.57      179.75     16.35 o 
  -2   9  11      151.61      119.88      7.76 o 
  -1   9  11      189.94      165.45     14.16 o 
   0   9  11       93.36      101.61      4.40 o 
   1   9  11      189.30      175.07      8.85 o 
   2   9  11      151.20      140.14      6.02 o 
   3   9  11      186.08      190.96      5.85 o 
   4   9  11      186.26      194.73     11.08 o 
   5   9  11       74.09       79.95     11.09 o 
   6   9  11       23.27       39.22      5.83 o 
   7   9  11       72.70       80.62      9.31 o 
  -6  10  11       34.64       59.63     13.67 o 
  -5  10  11       38.52       37.36     11.03 o 
  -4  10  11        6.39        6.90      8.13 o 
  -3  10  11       45.81       34.59      9.77 o 
  -2  10  11       58.69       46.78     11.03 o 
  -1  10  11       19.30       19.56      7.32 o 
   0  10  11       65.58       72.95     11.37 o 
   1  10  11       19.20       15.40      2.87 o 
   2  10  11       58.62       58.67      4.43 o 
   3  10  11       45.45       50.85      4.23 o 
   4  10  11        6.33        7.30      3.10 o 
   5  10  11       38.49       43.37      5.30 o 
   6  10  11       34.64       30.35      7.03 o 
  -5  11  11       11.11        4.54      7.84 o 
  -4  11  11        9.09       11.06      8.44 o 
  -3  11  11        2.27        8.19      8.41 o 
  -2  11  11       47.41       57.18     11.84 o 
  -1  11  11       26.71       10.90      8.51 o 
   0  11  11      383.47      411.48     25.48 o 
   1  11  11       27.09       17.92      4.91 o 
   2  11  11       47.27       64.99     14.16 o 
   3  11  11        2.22        2.85      4.63 o 
   4  11  11        8.76        6.94      3.74 o 
   5  11  11       11.02       17.88      6.37 o 
  -4  12  11       51.80       68.80     14.52 o 
  -3  12  11       62.69       61.90     13.64 o 
  -2  12  11        4.41        3.43      7.53 o 
  -1  12  11       56.62       70.31     13.70 o 
   0  12  11       14.71       12.54      9.04 o 
   1  12  11       56.50       53.85     16.88 o 
   2  12  11        4.43        4.70      4.04 o 
   3  12  11       62.81       74.06      8.05 o 
   4  12  11       51.73       57.42      6.20 o 
  -2  13  11       26.12       24.76     11.28 o 
  -1  13  11       14.54       26.84     11.31 o 
   0  13  11        0.99        0.00      8.88 o 
   1  13  11       14.49       16.07      4.09 o 
   2  13  11       26.18       23.87      7.51 o 
   0   0  12      299.48      273.21     14.02 o 
   1   0  12       50.59       47.56      3.27 o 
   2   0  12       98.48       79.69      4.16 o 
   3   0  12      120.87      122.72      4.77 o 
   4   0  12       88.56       86.65      5.63 o 
   5   0  12       14.26       16.10      2.73 o 
   6   0  12      200.27      193.56      6.92 o 
   7   0  12        3.04        2.01      4.90 o 
   8   0  12        0.17        0.00      5.46 o 
   9   0  12        2.69        8.91      6.77 o 
  10   0  12       40.09       51.04     10.10 o 
 -10   1  12       19.68       27.13     11.12 o 
  -9   1  12      106.67      115.97     11.53 o 
  -8   1  12       25.86       21.56      6.80 o 
  -7   1  12        0.96        0.00      3.30 o 
  -6   1  12       59.00       58.09      7.28 o 
  -5   1  12       51.15       56.27      3.95 o 
  -4   1  12       51.89       55.25      2.73 o 
  -3   1  12      545.67      532.60      9.01 o 
  -2   1  12      517.45      484.59     14.27 o 
  -1   1  12      197.71      236.53     23.03 o 
   0   1  12        2.02        1.18      2.40 o 
   1   1  12      199.96      235.41      7.30 o 
   2   1  12      516.37      490.03     14.03 o 
   3   1  12      545.70      540.93     15.07 o 
   4   1  12       51.19       41.96      3.90 o 
   5   1  12       51.69       51.51      3.76 o 
   6   1  12       59.12       72.87      4.54 o 
   7   1  12        0.91        0.00      4.50 o 
   8   1  12       25.85       26.53      6.93 o 
   9   1  12      106.60      102.52     11.29 o 
  10   1  12       19.67       30.80      8.98 o 
  -9   2  12        5.51        0.00      8.85 o 
  -8   2  12       12.90       15.28      8.32 o 
  -7   2  12       29.80       34.98      7.99 o 
  -6   2  12      132.30      130.36     12.93 o 
  -5   2  12      330.95      329.89     10.47 o 
  -4   2  12      274.61      262.16      7.71 o 
  -3   2  12     1277.83     1287.48     15.04 o 
  -2   2  12     1083.27     1157.82     18.06 o 
  -1   2  12     1082.89     1095.47     20.51 o 
   0   2  12     1924.37     1898.45     32.19 o 
   1   2  12     1090.41     1133.07     20.70 o 
   2   2  12     1082.12     1109.83     21.23 o 
   3   2  12     1274.90     1317.57     24.34 o 
   4   2  12      274.96      281.35      8.77 o 
   5   2  12      328.95      319.78     14.79 o 
   6   2  12      132.91      127.25      6.92 o 
   7   2  12       29.37       33.39      7.04 o 
   8   2  12       12.87       18.53      6.61 o 
   9   2  12        5.61        6.40      6.45 o 
  10   2  12       29.00       31.52     10.40 o 
  -9   3  12       19.17       20.70      9.92 o 
  -8   3  12      108.76      109.00     14.40 o 
  -7   3  12      102.20      118.00      8.10 o 
  -6   3  12       20.78       11.69      4.15 o 
  -5   3  12       55.76       54.60      4.10 o 
  -4   3  12      153.06      158.84      4.54 o 
  -3   3  12      377.32      405.82      8.56 o 
  -2   3  12      193.01      202.00      4.72 o 
  -1   3  12      357.99      354.46      6.48 o 
   0   3  12      971.62      963.08     45.80 o 
   1   3  12      356.10      339.94      8.75 o 
   2   3  12      192.21      200.24      7.09 o 
   3   3  12      380.61      407.65      8.37 o 
   4   3  12      155.19      172.03      6.81 o 
   5   3  12       55.61       65.54      4.05 o 
   6   3  12       20.73       16.55      5.65 o 
   7   3  12      101.62      106.91      9.58 o 
   8   3  12      109.14      107.06     10.38 o 
   9   3  12       19.04       22.75      9.83 o 
  -8   4  12        6.74       10.97      4.79 o 
  -7   4  12      241.23      209.14     10.61 o 
  -6   4  12      401.03      408.85     13.88 o 
  -5   4  12      646.44      664.62     14.45 o 
  -4   4  12      295.03      310.04     13.06 o 
  -3   4  12      330.37      343.44      7.65 o 
  -2   4  12      346.51      371.99      7.66 o 
  -1   4  12      238.15      268.08      6.10 o 
   0   4  12       52.37       50.05      2.69 o 
   1   4  12      234.75      255.54     12.66 o 
   2   4  12      349.12      359.57      7.80 o 
   3   4  12      332.11      363.74      7.81 o 
   4   4  12      296.19      310.98      9.19 o 
   5   4  12      648.03      668.02     15.89 o 
   6   4  12      400.09      413.24     12.42 o 
   7   4  12      241.45      224.57     13.04 o 
   8   4  12        6.63        7.06      6.18 o 
   9   4  12        0.85        4.52      6.62 o 
  -8   5  12        0.78        0.00      5.23 o 
  -7   5  12      118.77      117.13      7.93 o 
  -6   5  12      167.13      148.62      8.07 o 
  -5   5  12      104.40      111.32      5.16 o 
  -4   5  12      699.90      699.58     18.96 o 
  -3   5  12      491.14      489.95     21.01 o 
  -2   5  12      302.12      341.05      8.99 o 
  -1   5  12      172.25      154.50      5.63 o 
   0   5  12       42.27       40.84      5.47 o 
   1   5  12      170.02      154.77     10.71 o 
   2   5  12      302.21      334.94     21.02 o 
   3   5  12      488.63      475.66     11.69 o 
   4   5  12      700.02      675.87     14.85 o 
   5   5  12      105.15      106.57      8.41 o 
   6   5  12      166.44      163.83      6.69 o 
   7   5  12      118.54      112.90      7.40 o 
   8   5  12        0.73        0.00      5.62 o 
   9   5  12        6.79        5.86      9.04 o 
  -8   6  12      101.14      110.35     10.55 o 
  -7   6  12       19.65       22.62      5.89 o 
  -6   6  12       19.78       20.48      4.79 o 
  -5   6  12       17.07       13.51      6.43 o 
  -4   6  12        9.42        4.89      3.56 o 
  -3   6  12       82.07       92.48     11.07 o 
  -2   6  12      546.91      535.75     15.05 o 
  -1   6  12       56.32       54.10      3.57 o 
   0   6  12       63.12       66.04      4.17 o 
   1   6  12       55.69       47.98      3.23 o 
   2   6  12      547.94      555.86     12.95 o 
   3   6  12       81.35       87.25      5.13 o 
   4   6  12        9.32        8.05      2.86 o 
   5   6  12       17.19       12.45      4.04 o 
   6   6  12       20.17       17.92      3.49 o 
   7   6  12       19.58       29.07      8.18 o 
   8   6  12      101.37       96.74     14.99 o 
   9   6  12       10.85        9.04      9.95 o 
  -8   7  12        8.20       10.43      6.24 o 
  -7   7  12       48.36       64.30      7.47 o 
  -6   7  12       82.31       98.66      7.21 o 
  -4   7  12      154.63      150.74     12.60 o 
  -3   7  12      118.44      114.82     10.43 o 
  -2   7  12        1.17        6.64      3.22 o 
  -1   7  12      292.18      299.96      7.34 o 
   0   7  12        3.81        7.79      2.11 o 
   1   7  12      293.50      296.14      7.37 o 
   2   7  12        1.11        0.00      2.12 o 
   3   7  12      116.83      112.43      5.85 o 
   4   7  12      154.27      166.52      7.48 o 
   5   7  12      144.42      157.80      8.10 o 
   6   7  12       82.71       90.34      6.09 o 
   7   7  12       48.79       54.22      9.81 o 
   8   7  12        8.32       10.62      9.10 o 
  -8   8  12       29.86       37.30      7.53 o 
  -7   8  12       41.02       44.98      6.55 o 
  -6   8  12        7.55        9.23      3.34 o 
  -4   8  12       43.93       29.83      9.04 o 
  -3   8  12       44.89       65.21     10.71 o 
  -2   8  12        6.57        2.40      5.21 o 
  -1   8  12       45.01       47.43      6.07 o 
   0   8  12       63.76       60.84      4.36 o 
   1   8  12       45.71       51.09      3.89 o 
   2   8  12        7.06        4.07      2.34 o 
   3   8  12       45.22       39.46      5.11 o 
   4   8  12       44.34       39.89      7.34 o 
   5   8  12       85.85       76.02      5.87 o 
   6   8  12        7.57        6.10      3.90 o 
   7   8  12       40.96       55.78      7.96 o 
   8   8  12       29.75       33.83     11.12 o 
  -7   9  12       40.66       38.90     10.11 o 
  -6   9  12       21.71       21.30      9.55 o 
  -5   9  12       76.83       75.10     12.82 o 
  -4   9  12       14.43       15.34      7.94 o 
  -3   9  12      238.83      243.92     18.78 o 
  -2   9  12       30.75       14.46      7.43 o 
  -1   9  12       15.47       14.98      2.65 o 
   0   9  12      181.95      177.26      6.25 o 
   1   9  12       15.21       10.02      2.78 o 
   2   9  12       30.13       32.90      3.74 o 
   3   9  12      238.86      251.92     11.09 o 
   4   9  12       14.37       10.63      3.89 o 
   5   9  12       76.29       77.05      9.04 o 
   6   9  12       22.01       23.15      6.73 o 
   7   9  12       40.65       43.45      8.01 o 
  -6  10  12      154.41      179.81     19.28 o 
  -5  10  12       64.40       58.66     12.66 o 
  -4  10  12       28.28       18.59      8.54 o 
  -3  10  12       10.04       14.30      8.10 o 
  -2  10  12       74.31       83.32     12.66 o 
  -1  10  12       47.54       41.83      5.13 o 
   0  10  12       25.58       26.06      3.58 o 
   1  10  12       47.73       49.17      4.90 o 
   2  10  12       73.92       92.26      6.67 o 
   3  10  12        9.94       10.89      7.94 o 
   4  10  12       28.45       25.23      6.99 o 
   5  10  12       64.34       67.59      8.11 o 
   6  10  12      154.42      157.84     11.55 o 
  -5  11  12        2.03        0.00      7.21 o 
  -4  11  12       14.65        4.63      7.43 o 
  -3  11  12        2.83        0.00      7.06 o 
  -2  11  12       97.26       96.30     14.43 o 
  -1  11  12       62.54       60.51     12.41 o 
   0  11  12       22.68       21.70      9.07 o 
   1  11  12       62.41       69.40     10.96 o 
   2  11  12       97.00       84.59      6.87 o 
   3  11  12        2.89        2.04      4.26 o 
   4  11  12       14.55        9.83      6.80 o 
   5  11  12        2.09        0.00      4.42 o 
  -4  12  12       32.88       24.48     10.84 o 
  -3  12  12       30.66       32.86     11.84 o 
  -2  12  12       58.91       58.94     13.26 o 
  -1  12  12       17.12       22.27     10.05 o 
   0  12  12       10.36       14.84      9.45 o 
   1  12  12       17.34       17.90      7.61 o 
   2  12  12       59.11       72.28     11.48 o 
   3  12  12       30.47       34.04      8.54 o 
   4  12  12       32.79       24.85      7.81 o 
  -1  13  12       18.81       33.20     11.81 o 
   0  13  12        9.74       25.89     11.66 o 
   1  13  12       19.09       21.17      5.65 o 
   1   0  13        7.01       10.15      3.95 o 
   2   0  13        0.19        0.00      2.07 o 
   3   0  13       27.98       30.44      2.51 o 
   4   0  13        9.69        7.94      1.61 o 
   5   0  13       36.12       33.11      4.76 o 
   6   0  13      509.46      552.96     12.35 o 
   7   0  13       39.73       44.91      7.63 o 
   8   0  13       34.47       29.50      7.29 o 
   9   0  13        0.02        5.39     16.08 o 
  -9   1  13       67.01       84.21     10.41 o 
  -8   1  13       28.65       25.92      6.90 o 
  -7   1  13       15.54       21.42      7.32 o 
  -6   1  13      426.00      403.06     23.37 o 
  -5   1  13       25.87       27.80      3.13 o 
  -4   1  13      233.42      228.87      5.55 o 
  -3   1  13      724.88      789.72     13.10 o 
  -2   1  13      184.05      175.88      8.05 o 
  -1   1  13       79.15       82.78      4.26 o 
   0   1  13      745.30      752.84     20.67 o 
   1   1  13       78.26       85.36      7.22 o 
   2   1  13      186.62      173.40      6.32 o 
   3   1  13      726.21      802.26     16.82 o 
   4   1  13      233.38      242.99      9.22 o 
   5   1  13       26.25       23.59      3.14 o 
   6   1  13      428.91      407.85     16.55 o 
   7   1  13       15.55       25.21      6.59 o 
   8   1  13       28.65       24.31      7.18 o 
   9   1  13       66.85       67.35     10.24 o 
  -9   2  13        9.81        5.73      6.27 o 
  -8   2  13       73.67       67.37      9.10 o 
  -7   2  13      211.88      214.48      9.35 o 
  -6   2  13        8.80       15.71      5.56 o 
  -5   2  13       33.27       32.69      4.06 o 
  -4   2  13      118.01      122.48      3.79 o 
  -3   2  13      448.19      464.80      7.59 o 
  -2   2  13      103.79      120.21      4.37 o 
  -1   2  13      430.55      458.23     10.64 o 
   0   2  13        3.63        3.98      1.98 o 
   1   2  13      426.85      428.86     10.53 o 
   2   2  13      104.54      113.32      5.30 o 
   3   2  13      450.79      462.01     11.61 o 
   4   2  13      118.44      120.34      7.62 o 
   5   2  13       32.95       34.71      3.39 o 
   6   2  13        8.79        3.24      4.79 o 
   7   2  13      210.80      207.90     12.71 o 
   8   2  13       73.67       92.83     11.67 o 
   9   2  13        9.81        7.52      6.97 o 
  -8   3  13       16.94       16.35      8.69 o 
  -7   3  13       10.76       15.27      6.76 o 
  -6   3  13      152.73      154.27      8.66 o 
  -5   3  13      352.63      343.66      8.54 o 
  -4   3  13      152.12      148.31      5.10 o 
  -3   3  13      147.05      154.20      5.34 o 
  -2   3  13      531.50      480.60      8.32 o 
  -1   3  13      469.87      505.26      9.69 o 
   0   3  13      212.84      209.90      6.66 o 
   1   3  13      472.48      507.87     14.15 o 
   2   3  13      528.08      466.15     11.33 o 
   3   3  13      145.96      155.93      5.93 o 
   4   3  13      152.34      146.00      6.64 o 
   5   3  13      354.09      364.04      9.13 o 
   6   3  13      154.65      133.75     10.08 o 
   7   3  13       10.69       13.19      5.95 o 
   8   3  13       16.96       17.79      6.80 o 
   9   3  13        3.44        2.52      6.49 o 
  -8   4  13       31.97       29.76      6.63 o 
  -7   4  13       64.48       75.70      7.04 o 
  -6   4  13       71.11       58.60      8.00 o 
  -5   4  13      522.01      522.36     15.34 o 
  -4   4  13       52.69       56.05      3.35 o 
  -3   4  13      116.84      127.87      7.46 o 
  -2   4  13      626.08      658.72     11.90 o 
  -1   4  13      545.91      580.79     10.63 o 
   0   4  13      350.21      355.80     14.04 o 
   1   4  13      549.58      562.88     12.38 o 
   2   4  13      626.69      658.97     14.15 o 
   3   4  13      118.56      129.96      5.43 o 
   4   4  13       51.59       52.43      4.32 o 
   5   4  13      521.19      514.87     18.11 o 
   6   4  13       70.69       58.54      7.82 o 
   7   4  13       65.16       77.38      9.17 o 
   8   4  13       31.86       36.19      7.97 o 
   9   4  13       15.65       31.27      8.39 o 
  -8   5  13        0.08        0.00      5.26 o 
  -7   5  13       34.32       25.77      6.46 o 
  -6   5  13       38.90       38.09      5.08 o 
  -5   5  13      277.35      275.95     10.92 o 
  -4   5  13      129.22      144.09      8.09 o 
  -3   5  13      465.16      457.74     11.66 o 
  -2   5  13     1122.54     1141.54     23.08 o 
  -1   5  13      307.46      290.78      8.37 o 
   0   5  13       37.35       37.28      3.46 o 
   1   5  13      306.20      306.00     10.90 o 
   2   5  13     1124.19     1128.59     22.02 o 
   3   5  13      464.78      481.15     11.87 o 
   4   5  13      129.00      117.19      5.52 o 
   5   5  13      275.68      254.65     12.60 o 
   6   5  13       38.13       37.58      6.83 o 
   7   5  13       34.72       41.44     12.71 o 
   8   5  13        0.08        1.50      5.81 o 
   9   5  13        1.50        0.00      8.03 o 
  -8   6  13       12.25        8.51      5.95 o 
  -7   6  13       89.80       73.78      8.32 o 
  -6   6  13       46.27       39.38      5.73 o 
  -5   6  13        9.88       15.31      6.87 o 
  -4   6  13      135.30      139.43     12.41 o 
  -3   6  13      893.99      912.43     37.00 o 
  -2   6  13      352.98      360.71      9.70 o 
  -1   6  13       19.80       18.96      6.22 o 
   0   6  13      485.12      452.93     13.43 o 
   1   6  13       20.17       19.48      3.15 o 
   2   6  13      351.66      368.79     10.24 o 
   3   6  13      889.84      862.96     18.49 o 
   4   6  13      136.94      145.52      7.26 o 
   5   6  13       10.06       11.32      4.94 o 
   6   6  13       46.49       39.66      7.51 o 
   7   6  13       89.55       80.92      9.25 o 
   8   6  13       12.34       18.96     10.21 o 
  -8   7  13        7.57        5.80      5.92 o 
  -7   7  13      103.14      130.89     10.30 o 
  -6   7  13       12.67       13.48      4.19 o 
  -3   7  13      248.53      226.88     15.12 o 
  -2   7  13       18.18       21.48      3.88 o 
  -1   7  13       76.49       73.60      3.91 o 
   0   7  13      136.06      138.75      5.09 o 
   1   7  13       75.81       77.14      4.65 o 
   2   7  13       18.10       19.90      2.83 o 
   3   7  13      251.18      266.93     12.80 o 
   4   7  13      420.07      424.62     11.75 o 
   5   7  13       14.22       14.76      5.23 o 
   6   7  13       12.50       10.24      8.00 o 
   7   7  13      102.87      118.69     16.37 o 
   8   7  13        7.63        8.98      9.29 o 
  -7   8  13        5.33       11.81      5.23 o 
  -6   8  13       37.76       33.74      4.57 o 
  -3   8  13       57.53       43.79      9.86 o 
  -2   8  13        1.67        4.34      3.43 o 
  -1   8  13      195.78      189.81      6.74 o 
   0   8  13      361.35      364.65      8.59 o 
   1   8  13      194.94      187.92      6.11 o 
   2   8  13        1.60        2.75      3.44 o 
   3   8  13       57.55       53.94      9.45 o 
   4   8  13       24.36       28.67      4.89 o 
   5   8  13       22.87       36.95      8.79 o 
   6   8  13       37.94       36.90      6.79 o 
   7   8  13        5.30        0.06      5.34 o 
  -7   9  13        8.01       10.04      4.61 o 
  -6   9  13       12.92        6.14      8.44 o 
  -5   9  13       49.68       42.56     10.77 o 
  -4   9  13       11.78        7.59      7.47 o 
  -3   9  13       95.68       98.51     13.61 o 
  -2   9  13       78.77       66.71      5.58 o 
  -1   9  13       89.44       84.25      5.68 o 
   0   9  13       37.53       37.02      4.47 o 
   1   9  13       90.96       84.59      6.11 o 
   2   9  13       79.22       74.44      6.22 o 
   3   9  13       95.54      114.55     13.10 o 
   4   9  13       11.68        8.98      6.33 o 
   5   9  13       49.96       55.54      9.99 o 
   6   9  13       12.91        0.00      5.36 o 
   7   9  13        7.82       10.76      6.38 o 
  -6  10  13        9.40       13.55      9.14 o 
  -5  10  13       28.36       37.58     11.28 o 
  -4  10  13       58.07       45.24     11.47 o 
  -3  10  13       46.00       34.94      9.92 o 
  -2  10  13       77.93       65.48      5.43 o 
  -1  10  13       47.33       46.23      4.57 o 
   0  10  13       30.04       45.97      4.72 o 
   1  10  13       47.46       46.88      6.27 o 
   2  10  13       78.20       71.29      6.24 o 
   3  10  13       46.29       50.63      5.99 o 
   4  10  13       58.29       78.28      9.92 o 
   5  10  13       28.36       35.22      8.95 o 
   6  10  13        9.35        5.45      7.81 o 
  -5  11  13        6.16       10.49      9.51 o 
  -4  11  13        1.07        0.00      7.15 o 
  -3  11  13       58.35       77.94     14.08 o 
  -2  11  13        9.30       12.11      3.59 o 
  -1  11  13       87.38       76.20     13.01 o 
   0  11  13        0.32        0.00      3.04 o 
   1  11  13       86.56       97.12     10.65 o 
   2  11  13        9.33        7.43      9.78 o 
   3  11  13       57.85       77.20     18.98 o 
   4  11  13        1.03        5.20      6.33 o 
   5  11  13        6.13        2.58      6.46 o 
  -3  12  13        3.88        0.00      8.47 o 
  -2  12  13        3.49        3.37      3.23 o 
  -1  12  13        9.03        6.71      9.23 o 
   0  12  13        2.71       14.36      8.85 o 
   1  12  13        8.94       11.26      4.11 o 
   2  12  13        3.54        5.66      4.35 o 
   3  12  13        3.85        1.23      5.67 o 
   0   0  14      344.30      440.39     19.81 o 
   1   0  14     2004.95     1978.79     34.18 o 
   2   0  14       17.23       16.01      2.90 o 
   3   0  14      278.63      274.77      6.96 o 
   4   0  14      278.23      291.51      6.32 o 
   5   0  14       58.62       61.37      4.22 o 
   6   0  14       32.28       23.20     10.46 o 
   7   0  14        0.91        0.00      5.00 o 
   8   0  14       11.24       14.48      6.61 o 
   9   0  14      169.75      194.11     15.55 o 
  -9   1  14       13.31       22.21      7.77 o 
  -8   1  14       21.04       19.62      6.81 o 
  -7   1  14        0.00        0.00      4.87 o 
  -6   1  14      137.09      134.58      7.36 o 
  -5   1  14       59.90       70.22      4.29 o 
  -4   1  14      689.75      710.68     11.77 o 
  -3   1  14      170.94      186.70      5.05 o 
  -2   1  14      253.86      253.49      7.79 o 
  -1   1  14       13.22       23.47      3.04 o 
   0   1  14      514.58      506.21     11.82 o 
   1   1  14       13.01       19.26      3.18 o 
   2   1  14      253.77      255.85      8.04 o 
   3   1  14      170.97      187.97      7.30 o 
   4   1  14      691.30      712.80     16.39 o 
   5   1  14       59.44       64.09      4.26 o 
   6   1  14      137.08      142.07     12.25 o 
   7   1  14        0.00        0.00      4.90 o 
   8   1  14       20.81       25.77      7.28 o 
   9   1  14       13.26       25.83     10.71 o 
  -9   2  14        6.36        4.61      6.34 o 
  -8   2  14       50.45       40.93     13.59 o 
  -7   2  14       52.07       59.82      9.32 o 
  -6   2  14       35.23       47.91      5.10 o 
  -5   2  14      219.08      219.66     10.64 o 
  -4   2  14      219.29      206.72      4.99 o 
  -3   2  14       51.30       58.90      4.83 o 
  -2   2  14      414.67      406.40      8.88 o 
  -1   2  14        6.06        9.11      2.43 o 
   0   2  14       31.13       39.13      3.37 o 
   1   2  14        6.71       12.28      3.22 o 
   2   2  14      414.19      421.67     10.80 o 
   3   2  14       51.38       59.36      7.43 o 
   4   2  14      219.35      211.20      7.90 o 
   5   2  14      216.95      216.52      7.05 o 
   6   2  14       35.38       37.70     12.14 o 
   7   2  14       52.83       41.78      7.81 o 
   8   2  14       50.47       73.73      9.62 o 
   9   2  14        6.46       15.61      7.36 o 
  -9   3  14       14.22       13.36      9.86 o 
  -8   3  14        0.38        6.32      6.39 o 
  -7   3  14       96.32      101.48      6.96 o 
  -6   3  14      185.27      206.21      8.71 o 
  -5   3  14       41.16       39.98      9.07 o 
  -4   3  14      152.85      148.55      5.34 o 
  -3   3  14      400.75      414.66      9.02 o 
  -2   3  14      166.87      164.47      5.20 o 
  -1   3  14       89.62       88.43      4.28 o 
   0   3  14        3.94        6.80      3.80 o 
   1   3  14       90.42      100.60      5.60 o 
   2   3  14      166.40      157.20      6.33 o 
   3   3  14      401.75      393.42     11.98 o 
   4   3  14      155.78      150.72      6.89 o 
   5   3  14       41.51       45.76      4.76 o 
   6   3  14      185.02      178.14     11.63 o 
   7   3  14       96.57       98.80     25.74 o 
   8   3  14        0.44        0.00      5.28 o 
   9   3  14       14.34       16.68      7.43 o 
  -8   4  14       10.42       30.84      9.89 o 
  -7   4  14       83.88       76.39      7.18 o 
  -6   4  14      124.96      123.09     11.97 o 
  -5   4  14      222.89      217.87      8.12 o 
  -4   4  14        9.62       11.67      2.59 o 
  -3   4  14      409.66      428.94     12.48 o 
  -2   4  14      280.55      287.03      7.06 o 
  -1   4  14      282.69      272.25      6.77 o 
   0   4  14       54.68       62.25      4.37 o 
   1   4  14      282.84      287.49      9.63 o 
   2   4  14      278.12      286.42      8.55 o 
   3   4  14      408.66      417.78      9.15 o 
   4   4  14        9.52        7.23      3.17 o 
   5   4  14      224.63      224.90     12.08 o 
   6   4  14      125.90      143.88     25.19 o 
   7   4  14       83.59       68.98      8.95 o 
   8   4  14       10.47       20.21      7.37 o 
   9   4  14        6.46        2.45      6.97 o 
  -8   5  14        5.66       16.60      6.58 o 
  -7   5  14       13.88        6.65      5.45 o 
  -6   5  14       49.75       49.69      5.59 o 
  -5   5  14      191.45      195.25      8.58 o 
  -4   5  14      396.68      381.79     11.04 o 
  -3   5  14       86.19       80.64      5.15 o 
  -2   5  14      117.53      104.34      5.44 o 
  -1   5  14      444.54      431.56     11.03 o 
   0   5  14     1655.28     1713.82     30.35 o 
   1   5  14      445.97      458.08     14.36 o 
   2   5  14      117.67      104.44      5.60 o 
   3   5  14       86.21       81.21      5.26 o 
   4   5  14      394.68      368.33     12.01 o 
   5   5  14      189.80      175.30     13.17 o 
   6   5  14       49.82       49.02      7.52 o 
   7   5  14       13.75       12.74      9.31 o 
   8   5  14        5.50        4.88      6.36 o 
  -8   6  14       12.62        5.04      5.83 o 
  -7   6  14       21.52       14.05      5.80 o 
  -6   6  14       24.13       23.85      5.20 o 
  -5   6  14       96.81       84.23      5.46 o 
  -4   6  14      180.38      187.34     14.52 o 
  -3   6  14      141.81      152.23      6.64 o 
  -2   6  14       61.93       73.44      4.88 o 
  -1   6  14       31.84       34.71      4.22 o 
   0   6  14      107.72      124.61      5.67 o 
   1   6  14       31.47       31.90      3.13 o 
   2   6  14       60.35       67.86      5.70 o 
   3   6  14      142.15      143.31      6.63 o 
   4   6  14      180.59      180.69      7.36 o 
   5   6  14       96.01       77.28     18.00 o 
   6   6  14       23.75       16.20      5.93 o 
   7   6  14       21.44       24.05      7.16 o 
   8   6  14       12.52       21.55     10.87 o 
  -8   7  14       20.42       29.77      7.53 o 
  -7   7  14       15.96       16.95      5.89 o 
  -6   7  14       18.09       14.77      4.57 o 
  -3   7  14      212.79      218.15      9.81 o 
  -2   7  14       39.84       37.60      4.84 o 
  -1   7  14      116.65      112.78     16.08 o 
   0   7  14      142.99      137.73      8.88 o 
   1   7  14      118.14      102.83      8.55 o 
   2   7  14       39.81       42.98      4.32 o 
   3   7  14      212.50      227.68      8.42 o 
   4   7  14       68.52       58.67     11.18 o 
   5   7  14       89.41       98.75      8.58 o 
   6   7  14       18.15        9.58      7.50 o 
   7   7  14       16.15       15.31      9.07 o 
   8   7  14       20.43        7.62      9.36 o 
  -7   8  14       53.40       60.70      7.78 o 
  -6   8  14       48.64       54.50      5.83 o 
  -3   8  14        2.24        6.96      4.95 o 
  -2   8  14      893.71      906.52     46.26 o 
  -1   8  14        8.70       12.50      3.74 o 
   0   8  14       77.62       86.33     17.22 o 
   1   8  14        8.87        9.23      3.84 o 
   2   8  14      894.45      928.77     23.81 o 
   3   8  14        2.15        1.29      3.60 o 
   4   8  14       19.04       17.86      7.12 o 
   5   8  14        9.48       10.65      7.34 o 
   6   8  14       48.49       64.48     11.50 o 
   7   8  14       53.65       55.51     12.44 o 
  -6   9  14       16.23       21.14      9.80 o 
  -5   9  14       54.52       58.62     12.66 o 
  -4   9  14       20.51       26.74      9.73 o 
  -3   9  14       61.29       66.39      6.29 o 
  -2   9  14       19.71       22.52      4.51 o 
  -1   9  14      227.61      219.08      9.38 o 
   0   9  14      159.43      153.57      8.00 o 
   1   9  14      226.03      234.49      9.99 o 
   2   9  14       19.61       16.77      4.52 o 
   3   9  14       62.08       68.08     10.43 o 
   4   9  14       20.63       15.94      7.18 o 
   5   9  14       55.00       48.39      9.55 o 
   6   9  14       16.38        4.69      7.84 o 
  -5  10  14        3.24       11.69      8.95 o 
  -4  10  14        3.26       13.14      8.95 o 
  -3  10  14       24.49       14.75      4.40 o 
  -2  10  14        1.32        0.00      3.36 o 
  -1  10  14       69.17       67.51      5.53 o 
   0  10  14       11.58        4.20      4.16 o 
   1  10  14       69.31       73.26      6.32 o 
   2  10  14        1.39        0.00      3.66 o 
   3  10  14       24.63       31.21      5.59 o 
   4  10  14        3.24       12.51      7.02 o 
   5  10  14        3.22        0.00      6.65 o 
  -4  11  14       10.04       15.85      9.61 o 
  -3  11  14        7.94        6.66      7.17 o 
  -2  11  14        1.40        0.00      4.68 o 
  -1  11  14       94.04       93.87      6.56 o 
   0  11  14       65.62       79.06     15.92 o 
   1  11  14       94.46       92.15      7.00 o 
   2  11  14        1.39        0.00      3.95 o 
   3  11  14        7.95       10.81      6.27 o 
   4  11  14       10.07        6.08      6.80 o 
  -3  12  14        2.27        0.00      3.71 o 
  -2  12  14       13.81       14.53      9.36 o 
  -1  12  14        3.53        1.17      7.84 o 
   0  12  14       12.42       14.77      4.19 o 
   1  12  14        3.52        5.72      7.06 o 
   2  12  14       13.42       17.16      4.96 o 
   3  12  14        2.22        0.00      5.70 o 
   1   0  15       20.75       19.13      3.02 o 
   2   0  15     1101.76     1132.24     22.15 o 
   3   0  15      997.06     1038.25     17.68 o 
   4   0  15       22.26       23.17      2.29 o 
   5   0  15      294.92      280.09      8.33 o 
   6   0  15        0.16        1.97      5.03 o 
   7   0  15      100.94      125.48     10.86 o 
   8   0  15       29.41       22.11      7.00 o 
   9   0  15       38.60       29.57      8.62 o 
  -9   1  15        7.51        0.00      6.42 o 
  -8   1  15       24.02       45.17      8.46 o 
  -7   1  15       17.06       14.60     17.07 o 
  -6   1  15      194.05      194.00      8.70 o 
  -5   1  15       55.15       56.90      4.45 o 
  -4   1  15       69.44       77.29      4.03 o 
  -3   1  15      525.75      528.95     10.03 o 
  -2   1  15      192.42      189.49      7.00 o 
  -1   1  15      382.34      383.20     10.20 o 
   0   1  15        0.19        0.00      2.02 o 
   1   1  15      381.81      376.67     10.16 o 
   2   1  15      192.76      191.30      7.19 o 
   3   1  15      526.74      535.13     14.93 o 
   4   1  15       69.24       62.15      7.56 o 
   5   1  15       54.97       58.81      4.25 o 
   6   1  15      192.67      177.83     11.78 o 
   7   1  15       17.13       13.09      6.18 o 
   8   1  15       24.08       24.60      7.53 o 
   9   1  15        7.50        5.87      7.18 o 
  -9   2  15        1.39        0.44      6.72 o 
  -8   2  15        7.66        0.00      5.73 o 
  -7   2  15       15.84        8.99      9.86 o 
  -6   2  15      102.26       95.86      7.82 o 
  -5   2  15      139.97      139.94      7.02 o 
  -4   2  15       28.87       28.86      3.33 o 
  -3   2  15      208.30      200.47      5.37 o 
  -2   2  15      231.87      229.19      6.59 o 
  -1   2  15      119.59      110.26      5.38 o 
   0   2  15      513.81      527.20     16.50 o 
   1   2  15      118.96      112.00      5.41 o 
   2   2  15      233.96      238.48      8.05 o 
   3   2  15      206.06      207.83     10.57 o 
   4   2  15       28.88       18.03      4.61 o 
   5   2  15      141.76      114.40      9.29 o 
   6   2  15      102.36       92.71      9.24 o 
   7   2  15       15.59        1.90      5.39 o 
   8   2  15        7.72        0.00      5.72 o 
   9   2  15        1.37        5.93      6.84 o 
  -9   3  15       13.28       19.37     10.90 o 
  -8   3  15        0.14        0.70      5.80 o 
  -7   3  15        2.95        2.34      3.79 o 
  -6   3  15      225.71      221.82      9.22 o 
  -5   3  15       67.00       43.73      4.67 o 
  -4   3  15      432.12      392.24      9.18 o 
  -3   3  15      298.92      321.69     13.17 o 
  -2   3  15      294.81      303.81      7.56 o 
  -1   3  15      275.99      277.85      8.29 o 
   0   3  15       29.36       29.50      3.32 o 
   1   3  15      274.10      276.61     11.37 o 
   2   3  15      299.43      307.81     10.34 o 
   3   3  15      301.11      305.08     16.03 o 
   4   3  15      431.98      404.67     18.81 o 
   5   3  15       67.01       55.18      6.45 o 
   6   3  15      225.34      220.35     12.91 o 
   7   3  15        2.88        0.89     11.15 o 
   8   3  15        0.15        2.83      6.15 o 
   9   3  15       13.31       26.63      8.43 o 
  -8   4  15       13.96       13.99      9.89 o 
  -7   4  15        1.10        2.42      3.81 o 
  -6   4  15      105.71      109.71      8.82 o 
  -5   4  15       46.58       47.44      4.59 o 
  -4   4  15      543.84      523.34     12.86 o 
  -3   4  15      276.67      281.02      7.46 o 
  -2   4  15       24.16       25.35      2.80 o 
  -1   4  15      106.71      102.37      5.13 o 
   0   4  15       29.74       27.70      3.25 o 
   1   4  15      108.27      104.19      6.21 o 
   2   4  15       23.79       15.06      3.10 o 
   3   4  15      278.86      276.50      7.43 o 
   4   4  15      543.82      519.48     18.07 o 
   5   4  15       46.50       44.95      7.08 o 
   6   4  15      105.63      111.11      9.91 o 
   7   4  15        1.10        3.77      5.31 o 
   8   4  15       14.09       23.33      7.41 o 
  -7   5  15       30.90       33.74      7.25 o 
  -6   5  15       20.18       18.87      4.45 o 
  -5   5  15       80.53       90.59      5.47 o 
  -4   5  15       49.79       40.68      6.04 o 
  -3   5  15      780.77      797.04     17.63 o 
  -2   5  15      665.34      703.72     21.73 o 
  -1   5  15       17.12       16.72      3.26 o 
   0   5  15      479.03      425.97     16.76 o 
   1   5  15       16.69       10.59      4.20 o 
   2   5  15      661.80      693.48     16.02 o 
   3   5  15      776.50      816.80     28.88 o 
   4   5  15       49.79       38.24      6.31 o 
   5   5  15       80.67       94.75     27.69 o 
   6   5  15       20.12       30.55      6.85 o 
   7   5  15       30.61       47.03      8.14 o 
   8   5  15        0.39        0.00      5.72 o 
  -8   6  15       15.97       15.03      7.18 o 
  -7   6  15       24.26       27.66      6.74 o 
  -6   6  15        6.48        2.58      4.47 o 
  -5   6  15      133.88      118.31      5.86 o 
  -4   6  15       17.52       11.87      4.63 o 
  -3   6  15       93.43       76.49     10.44 o 
  -2   6  15       50.78       73.01      5.90 o 
  -1   6  15      187.65      196.90      7.18 o 
   0   6  15        4.91        4.98      2.75 o 
   1   6  15      185.63      170.87      7.82 o 
   2   6  15       50.63       57.20      8.76 o 
   3   6  15       93.36       82.41     13.19 o 
   4   6  15       16.93        6.91      5.70 o 
   5   6  15      133.04      122.00      9.56 o 
   6   6  15        6.52        2.73      5.41 o 
   7   6  15       24.54       10.36      9.01 o 
   8   6  15       15.92       28.86     11.21 o 
  -7   7  15       50.05       59.03      8.00 o 
  -6   7  15       12.30       10.62      4.73 o 
  -4   7  15       32.59       37.71      7.37 o 
  -3   7  15       50.61       54.53      8.57 o 
  -2   7  15       67.23       62.02      5.77 o 
  -1   7  15       90.17       81.76      6.13 o 
   0   7  15       11.62       18.93      3.47 o 
   1   7  15       91.40       83.86      6.62 o 
   2   7  15       67.62       64.97      5.14 o 
   3   7  15       51.23       54.31      4.88 o 
   4   7  15       32.42       22.09      5.76 o 
   5   7  15       75.59       61.37     10.52 o 
   6   7  15       12.38       14.81      8.16 o 
   7   7  15       50.04       69.05     13.01 o 
  -7   8  15       16.12       22.59      6.36 o 
  -6   8  15       11.75       11.91      4.54 o 
  -4   8  15       78.70      102.66      9.95 o 
  -3   8  15       16.63       18.52      5.80 o 
  -2   8  15        4.66        0.00      3.75 o 
  -1   8  15      199.97      184.08      9.03 o 
   0   8  15      659.07      672.34     28.12 o 
   1   8  15      200.73      173.54      9.06 o 
   2   8  15        4.66        4.79      3.78 o 
   3   8  15       16.97       21.94      4.91 o 
   4   8  15       79.45       92.46     10.90 o 
   5   8  15       55.01       80.58     11.34 o 
   6   8  15       11.84       15.72      8.38 o 
   7   8  15       15.97       16.92      9.39 o 
  -6   9  15       68.44       75.32      9.21 o 
  -5   9  15       12.03       15.56      9.17 o 
  -4   9  15       95.90       81.05     12.00 o 
  -3   9  15       40.47       30.66      5.30 o 
  -2   9  15      108.45      113.73      7.50 o 
  -1   9  15       60.41       55.87      5.70 o 
   0   9  15        5.44        9.73      4.04 o 
   1   9  15       60.72       74.54     12.11 o 
   2   9  15      108.48      110.81      7.74 o 
   3   9  15       40.54       42.95      5.84 o 
   4   9  15       95.91       79.10     10.33 o 
   5   9  15       12.02        2.74      6.84 o 
   6   9  15       68.49       56.61     11.66 o 
  -5  10  15       22.34       23.63     10.21 o 
  -4  10  15       62.34       54.20      6.68 o 
  -3  10  15       33.65       22.83      8.06 o 
  -2  10  15       34.28       33.27      4.91 o 
  -1  10  15       29.91       29.16      4.83 o 
   0  10  15        1.05        4.51      3.87 o 
   1  10  15       29.82       32.60      5.19 o 
   2  10  15       34.28       38.92      5.73 o 
   3  10  15       33.97       28.26      7.37 o 
   4  10  15       61.83       73.02     10.08 o 
   5  10  15       22.49       12.19      8.25 o 
  -4  11  15        7.28        5.87      4.75 o 
  -3  11  15       10.24        9.99      4.44 o 
  -2  11  15        2.90        0.00      4.44 o 
  -1  11  15       91.82      104.02      9.01 o 
   0  11  15        1.68        2.69      4.41 o 
   1  11  15       91.86      102.01      7.59 o 
   2  11  15        2.90        0.59      5.78 o 
   3  11  15       10.14        5.80      6.36 o 
   4  11  15        7.43        5.10      6.80 o 
  -2  12  15        0.11        0.28      3.84 o 
  -1  12  15       14.10       20.56      4.68 o 
   0  12  15        2.72        4.87      4.07 o 
   1  12  15       14.22       15.09     11.07 o 
   2  12  15        0.11        0.00      4.20 o 
   0   0  16      344.36      364.61     23.94 o 
   1   0  16      104.72       96.80      6.84 o 
   2   0  16       68.42       62.21      4.62 o 
   3   0  16      166.26      156.31      8.56 o 
   4   0  16      549.52      560.08     12.98 o 
   5   0  16      521.15      503.56     23.38 o 
   6   0  16        4.15        1.06      5.51 o 
   7   0  16       10.86       11.61      5.99 o 
   8   0  16       17.90       22.02      7.49 o 
   9   0  16        1.35        0.00      6.76 o 
  -9   1  16        4.45        1.07      6.77 o 
  -8   1  16       30.22       36.97     18.08 o 
  -7   1  16       22.54       12.38      6.96 o 
  -6   1  16      204.02      201.07      9.17 o 
  -5   1  16      146.46      136.80      7.37 o 
  -4   1  16       25.62       23.14      3.10 o 
  -3   1  16      166.15      168.24      8.18 o 
  -2   1  16      447.03      444.33     11.60 o 
  -1   1  16      598.56      573.28     14.87 o 
   0   1  16      122.55      120.77      5.74 o 
   1   1  16      598.29      551.17     13.46 o 
   2   1  16      447.96      434.80     11.69 o 
   3   1  16      164.30      164.24      7.36 o 
   4   1  16       24.74       18.72      3.85 o 
   5   1  16      147.82      156.82     18.11 o 
   6   1  16      204.38      171.57     11.81 o 
   7   1  16       22.79       30.22     11.78 o 
   8   1  16       30.00       36.29      8.63 o 
   9   1  16        4.53        0.72      6.66 o 
  -9   2  16       26.32       16.02      7.87 o 
  -8   2  16        1.50        0.00      5.62 o 
  -7   2  16       14.09       17.28     11.56 o 
  -6   2  16       18.45        7.77      3.85 o 
  -5   2  16       38.21       40.16      4.82 o 
  -4   2  16       24.12       28.14      3.25 o 
  -3   2  16      119.15      114.17      4.42 o 
  -2   2  16      578.00      565.05     13.67 o 
  -1   2  16      986.28      936.10     19.47 o 
   0   2  16      381.96      388.34     10.66 o 
   1   2  16      983.29      969.91     19.74 o 
   2   2  16      578.55      563.52     21.89 o 
   3   2  16      117.98      123.42      6.38 o 
   4   2  16       24.46       29.47      4.22 o 
   5   2  16       37.66       41.90      6.97 o 
   6   2  16       18.32       11.81      5.82 o 
   7   2  16       13.83       13.61      6.22 o 
   8   2  16        1.45        0.00      5.88 o 
   9   2  16       26.40       17.25      8.76 o 
  -8   3  16       33.18       32.19      8.03 o 
  -7   3  16        6.99        8.24      8.01 o 
  -6   3  16       16.09       18.22      4.30 o 
  -5   3  16        4.43        3.39      3.23 o 
  -4   3  16      579.12      581.11     24.76 o 
  -3   3  16      123.70      114.21      4.85 o 
  -2   3  16      264.20      258.57      8.61 o 
  -1   3  16      519.54      509.91     12.66 o 
   0   3  16        7.60        6.93      4.21 o 
   1   3  16      522.95      533.47     17.14 o 
   2   3  16      263.82      254.48      8.64 o 
   3   3  16      124.62      121.43     14.44 o 
   4   3  16      577.24      556.84     41.03 o 
   5   3  16        4.17        0.00      4.46 o 
   6   3  16       16.13       24.92     10.06 o 
   7   3  16        7.09        1.90      5.62 o 
   8   3  16       32.99       34.01      8.39 o 
  -8   4  16        1.58        8.28      9.61 o 
  -7   4  16       11.99       14.94      5.53 o 
  -6   4  16      162.04      152.08      7.89 o 
  -5   4  16        9.87       13.94      3.57 o 
  -4   4  16       52.03       51.79      4.43 o 
  -3   4  16      336.64      352.20     12.65 o 
  -2   4  16      432.33      459.05     19.31 o 
  -1   4  16      312.95      330.77      9.53 o 
   0   4  16       12.25       13.08      3.04 o 
   1   4  16      315.41      336.34      9.69 o 
   2   4  16      432.09      427.67     17.90 o 
   3   4  16      337.09      337.37      9.47 o 
   4   4  16       52.49       46.20      7.37 o 
   5   4  16        9.58        6.48      5.06 o 
   6   4  16      162.32      144.82     11.34 o 
   7   4  16       11.87        9.64      6.29 o 
   8   4  16        1.55        0.00      5.99 o 
  -8   5  16       30.57       29.99     11.03 o 
  -7   5  16        0.91        0.00      4.16 o 
  -6   5  16        4.15        0.54      3.38 o 
  -5   5  16       22.18       28.22      4.03 o 
  -4   5  16       17.97       15.67      5.11 o 
  -3   5  16       46.84       48.95      4.68 o 
  -2   5  16      155.85      158.66      7.10 o 
  -1   5  16      133.93      148.87      8.80 o 
   0   5  16     1462.80     1422.59     33.64 o 
   1   5  16      132.51      152.56      8.95 o 
   2   5  16      154.05      162.38     11.72 o 
   3   5  16       46.40       52.33      6.71 o 
   4   5  16       18.45       22.23      5.66 o 
   5   5  16       21.63       19.01      9.12 o 
   6   5  16        4.27        3.94      5.10 o 
   7   5  16        0.89        6.37      5.91 o 
   8   5  16       30.81       42.64     12.18 o 
  -8   6  16        2.98        6.86      7.40 o 
  -7   6  16       44.25       48.31      6.36 o 
  -6   6  16        2.30        4.38      3.92 o 
  -5   6  16       23.51       25.47      3.76 o 
  -4   6  16       76.75       84.92     13.88 o 
  -3   6  16       16.75       21.80     11.21 o 
  -2   6  16       89.86      100.71      7.38 o 
  -1   6  16       44.97       54.63      5.83 o 
   0   6  16      309.44      316.50     57.52 o 
   1   6  16       44.78       54.09      4.86 o 
   2   6  16       90.95       89.84      5.73 o 
   3   6  16       17.29       28.24      4.00 o 
   4   6  16       76.14       92.25      8.25 o 
   5   6  16       23.96       27.05     11.95 o 
   6   6  16        2.27        0.00      5.30 o 
   7   6  16       44.20       35.57     11.56 o 
   8   6  16        2.98        0.00      7.21 o 
  -7   7  16        7.95        6.24      5.73 o 
  -6   7  16       40.31       38.52      5.26 o 
  -5   7  16      171.24      160.44     13.58 o 
  -4   7  16       46.47       51.95      8.44 o 
  -3   7  16       17.49       24.06      4.93 o 
  -2   7  16       95.73       92.46      7.02 o 
  -1   7  16      170.09      174.62      9.02 o 
   0   7  16       42.80       38.54      4.88 o 
   1   7  16      168.81      167.42      7.55 o 
   2   7  16       96.32       85.68      5.82 o 
   3   7  16       17.66       16.38      3.89 o 
   4   7  16       46.16       43.24      6.80 o 
   5   7  16      171.78      158.52     15.09 o 
   6   7  16       40.22       55.03     11.09 o 
   7   7  16        7.97       15.06      9.36 o 
  -6   8  16       30.85       23.47      5.45 o 
  -5   8  16       42.26       19.56      7.25 o 
  -4   8  16       45.08       36.64      7.59 o 
  -3   8  16       29.31       29.04      6.68 o 
  -2   8  16       37.50       44.85      5.74 o 
  -1   8  16      217.05      218.61     10.37 o 
   0   8  16      137.11      135.32      9.64 o 
   1   8  16      216.92      246.25     10.80 o 
   2   8  16       37.56       32.31      5.29 o 
   3   8  16       29.82       36.22      5.39 o 
   4   8  16       44.77       54.62      9.67 o 
   5   8  16       42.66       47.44     10.11 o 
   6   8  16       30.55       23.53      9.42 o 
  -6   9  16        7.63        0.95      8.10 o 
  -5   9  16       41.52       38.53     10.18 o 
  -4   9  16       16.11       16.90      5.38 o 
  -3   9  16        6.40        3.08      4.31 o 
  -2   9  16      127.06      128.38      8.36 o 
  -1   9  16        5.08        0.00      3.60 o 
   0   9  16       24.05       24.31      7.70 o 
   1   9  16        5.18        2.13      9.07 o 
   2   9  16      127.70      152.63      9.08 o 
   3   9  16        6.26       10.55      6.39 o 
   4   9  16       15.99        3.78      7.06 o 
   5   9  16       41.97       48.95     10.24 o 
   6   9  16        7.53       16.22      9.10 o 
  -5  10  16       10.36       12.24      5.56 o 
  -4  10  16       47.81       45.90      6.60 o 
  -3  10  16       53.90       57.71      6.58 o 
  -2  10  16       48.22       49.30      5.97 o 
  -1  10  16       40.73       52.73      5.95 o 
   0  10  16        0.27        4.31      4.73 o 
   1  10  16       40.76       56.44      6.31 o 
   2  10  16       48.29       57.35      6.70 o 
   3  10  16       53.35       56.64      9.04 o 
   4  10  16       47.85       31.06      8.76 o 
   5  10  16       10.32        7.06      7.91 o 
  -3  11  16       16.04        3.45      4.43 o 
  -2  11  16       13.45       11.28      4.58 o 
  -1  11  16       65.22       70.77     11.64 o 
   0  11  16      138.73      127.00      8.44 o 
   1  11  16       65.04       74.55      7.25 o 
   2  11  16       13.36       24.37      5.55 o 
   3  11  16       16.22        4.00      6.21 o 
   0  12  16        2.75        0.00      4.35 o 
   1   0  17       90.00       83.58      5.20 o 
   2   0  17      644.30      643.39     15.32 o 
   3   0  17        4.62        4.27      3.24 o 
   4   0  17       23.84       16.48      3.20 o 
   5   0  17        8.57       10.10      3.79 o 
   6   0  17      137.12      146.19     11.22 o 
   7   0  17       23.05       12.05      6.40 o 
   8   0  17        1.56       10.15      7.08 o 
  -8   1  17       16.13        9.54      8.27 o 
  -7   1  17       61.23       44.15      8.45 o 
  -6   1  17        5.55        4.29      7.21 o 
  -5   1  17      201.19      200.28      8.85 o 
  -4   1  17      243.76      220.66      7.40 o 
  -3   1  17       28.84       27.37      3.28 o 
  -2   1  17      118.05      109.14      4.92 o 
  -1   1  17      274.85      277.64     17.93 o 
   0   1  17      742.51      732.83     16.39 o 
   1   1  17      277.13      282.12     15.09 o 
   2   1  17      117.44      120.21      9.00 o 
   3   1  17       29.63       34.42      4.30 o 
   4   1  17      244.41      219.69      8.93 o 
   5   1  17      202.95      184.64     11.91 o 
   6   1  17        5.45        6.78      5.74 o 
   7   1  17       60.63       54.39      8.74 o 
   8   1  17       16.19       18.31      7.52 o 
  -8   2  17        7.32        6.96      6.76 o 
  -7   2  17        7.31       19.69      6.64 o 
  -6   2  17       16.32       24.29      5.66 o 
  -5   2  17      250.41      250.74      9.88 o 
  -4   2  17      153.46      126.12      6.78 o 
  -3   2  17        5.74        2.28      2.10 o 
  -2   2  17       15.97       20.55      3.53 o 
  -1   2  17      351.38      348.75     10.27 o 
   0   2  17      405.38      412.47     11.26 o 
   1   2  17      352.26      351.49     10.32 o 
   2   2  17       14.95       17.67      4.00 o 
   3   2  17        5.77        3.74      2.90 o 
   4   2  17      153.35      134.04     10.02 o 
   5   2  17      249.00      258.79     14.35 o 
   6   2  17       16.79       24.66      6.74 o 
   7   2  17        7.22        5.06      6.10 o 
   8   2  17        7.33        6.18      7.04 o 
  -8   3  17        0.90        0.00      7.25 o 
  -7   3  17       21.01       39.44      9.14 o 
  -6   3  17        3.34        1.20      3.67 o 
  -5   3  17      347.37      333.18     11.03 o 
  -4   3  17       84.03       74.94      8.62 o 
  -3   3  17      338.95      341.80     10.25 o 
  -2   3  17      133.20      124.77      6.34 o 
  -1   3  17      128.79      123.37      6.14 o 
   0   3  17       72.97       71.26      4.87 o 
   1   3  17      127.24      126.60     11.05 o 
   2   3  17      131.83      132.22      6.58 o 
   3   3  17      339.46      343.67     16.76 o 
   4   3  17       84.01      105.07      8.93 o 
   5   3  17      347.06      308.86     14.98 o 
   6   3  17        3.42        0.00      4.34 o 
   7   3  17       20.93       18.21      6.73 o 
   8   3  17        0.90        0.00      8.88 o 
  -8   4  17       23.91       36.64     11.88 o 
  -7   4  17       22.29       18.90      4.91 o 
  -6   4  17       80.39       78.80      6.47 o 
  -5   4  17      168.21      165.37      7.90 o 
  -4   4  17      246.20      249.78      8.87 o 
  -3   4  17       92.88       93.31      8.01 o 
  -2   4  17      207.45      210.62     11.06 o 
  -1   4  17      941.46      905.46     19.27 o 
   0   4  17      322.84      337.97     10.14 o 
   1   4  17      939.50      942.16     19.55 o 
   2   4  17      207.49      211.83      8.28 o 
   3   4  17       92.19       97.30      5.74 o 
   4   4  17      246.40      258.30     13.11 o 
   5   4  17      168.06      180.18     11.76 o 
   6   4  17       80.18       91.39      9.75 o 
   7   4  17       22.34       26.47     14.46 o 
   8   4  17       23.85       31.09      8.51 o 
  -8   5  17        0.33        0.00      7.65 o 
  -7   5  17        2.36        0.59      7.89 o 
  -6   5  17        0.09        0.00      3.53 o 
  -5   5  17       43.50       42.74      4.70 o 
  -4   5  17        0.23        0.00      4.17 o 
  -3   5  17      124.93      127.95      8.92 o 
  -2   5  17      648.02      651.96     22.59 o 
  -1   5  17       87.14       84.04      7.31 o 
   0   5  17      250.52      265.43     11.83 o 
   1   5  17       86.65       84.87     18.24 o 
   2   5  17      648.86      649.90     16.01 o 
   3   5  17      125.54      132.42      7.56 o 
   4   5  17        0.30        1.46      8.60 o 
   5   5  17       43.69       50.13      7.72 o 
   6   5  17        0.11        9.64      5.86 o 
   7   5  17        2.47        0.00      5.66 o 
   8   5  17        0.33        0.00      6.27 o 
  -7   6  17       31.26       58.04      7.03 o 
  -6   6  17       44.33       45.86      5.83 o 
  -5   6  17       62.63       69.77      8.71 o 
  -4   6  17       75.86       71.68      8.47 o 
  -3   6  17       42.13       42.61      6.05 o 
  -2   6  17       69.43       79.91     17.86 o 
  -1   6  17      556.78      558.27     17.57 o 
   0   6  17        4.79        8.43      4.31 o 
   1   6  17      559.32      538.60     17.60 o 
   2   6  17       68.98       76.77      8.22 o 
   3   6  17       42.05       50.70      7.39 o 
   4   6  17       75.93       63.56      7.72 o 
   5   6  17       62.70       76.53      8.61 o 
   6   6  17       44.40       49.91      8.32 o 
   7   6  17       31.32       39.00     11.31 o 
  -7   7  17       17.76       23.07     10.82 o 
  -6   7  17       28.37       41.91      5.57 o 
  -5   7  17        5.20       10.65      7.25 o 
  -4   7  17       40.56       32.57      8.06 o 
  -3   7  17       24.66       20.73      6.68 o 
  -2   7  17       52.63       54.12      6.11 o 
  -1   7  17       51.41       47.32      5.89 o 
   0   7  17        2.35        1.03      4.56 o 
   1   7  17       51.84       54.86      5.05 o 
   2   7  17       53.03       48.81      5.56 o 
   3   7  17       24.84       20.90      4.17 o 
   4   7  17       40.42       46.05     15.36 o 
   5   7  17        5.14       15.25      7.91 o 
   6   7  17       28.26       45.84     11.25 o 
   7   7  17       17.94       16.41      9.70 o 
  -6   8  17       16.67       20.29      4.55 o 
  -5   8  17       21.52       21.48      7.75 o 
  -4   8  17       16.07       11.06      6.52 o 
  -3   8  17       25.15       20.67      6.52 o 
  -2   8  17       16.78       15.18      5.80 o 
  -1   8  17      143.25      150.37     10.30 o 
   0   8  17       20.94       17.55      4.86 o 
   1   8  17      142.21      124.24      8.37 o 
   2   8  17       16.53       14.45      6.71 o 
   3   8  17       24.67       21.01      7.69 o 
   4   8  17       15.87        7.21      7.09 o 
   5   8  17       21.71       15.85      8.22 o 
   6   8  17       16.53       28.04      9.89 o 
  -5   9  17       12.26       13.89      6.87 o 
  -4   9  17       27.11       36.95     11.26 o 
  -3   9  17        4.70        6.90      4.67 o 
  -2   9  17       26.44       27.93      5.56 o 
  -1   9  17        0.78        0.00      3.98 o 
   0   9  17      122.60      139.84      8.78 o 
   1   9  17        0.74        0.00      3.78 o 
   2   9  17       26.35       29.80      5.91 o 
   3   9  17        4.74       12.92      6.84 o 
   4   9  17       27.32       25.33      8.57 o 
   5   9  17       12.26        5.04      7.56 o 
  -4  10  17       33.47       20.14      5.58 o 
  -3  10  17       35.40       36.14      6.23 o 
  -2  10  17       16.91       18.08      5.00 o 
  -1  10  17       35.84       51.16      6.27 o 
   0  10  17       39.32       46.04     10.19 o 
   1  10  17       35.44       51.37      6.44 o 
   2  10  17       16.88       24.61      5.59 o 
   3  10  17       35.86       38.40      8.47 o 
   4  10  17       33.45       37.90      9.39 o 
  -3  11  17       14.15       17.31      9.61 o 
  -2  11  17       34.59       43.65      8.57 o 
  -1  11  17        6.26        5.80     11.25 o 
   0  11  17       94.04      104.44      8.11 o 
   1  11  17        6.31        4.14      4.56 o 
   2  11  17       34.46       46.50      8.19 o 
   3  11  17       14.07       18.46      7.34 o 
   0   0  18      577.01      550.44     20.79 o 
   1   0  18       21.60       25.58      6.52 o 
   2   0  18      182.68      164.56      7.44 o 
   3   0  18        6.20        5.79      3.20 o 
   4   0  18      439.40      440.18     18.35 o 
   5   0  18       44.12       39.66      7.52 o 
   6   0  18       91.69       79.00      9.40 o 
   7   0  18        0.66        3.97      6.24 o 
   8   0  18       17.40       18.84      7.76 o 
  -8   1  18        3.47        0.00      6.38 o 
  -7   1  18       43.16       50.38      8.94 o 
  -6   1  18       41.79       41.45      7.66 o 
  -5   1  18       98.26       94.25      6.73 o 
  -4   1  18      241.83      204.75     14.38 o 
  -3   1  18      110.89      100.66     10.32 o 
  -2   1  18      289.10      301.26      8.24 o 
  -1   1  18      177.75      188.17      7.24 o 
   0   1  18       19.21       20.03      3.65 o 
   1   1  18      178.59      184.42      9.52 o 
   2   1  18      288.48      287.14      9.87 o 
   3   1  18      112.75      106.87      7.59 o 
   4   1  18      241.71      220.41     12.15 o 
   5   1  18       97.46       93.98      9.61 o 
   6   1  18       41.49       48.26      8.77 o 
   7   1  18       43.56       43.07      8.50 o 
   8   1  18        3.47        9.51      7.06 o 
  -8   2  18       48.33       58.05     15.04 o 
  -7   2  18        9.49        9.57      6.43 o 
  -6   2  18       10.42        5.72      6.37 o 
  -5   2  18        4.68        5.71      3.69 o 
  -4   2  18       26.54       39.51      4.76 o 
  -3   2  18       94.42       84.09      6.33 o 
  -2   2  18      135.48      137.76      6.49 o 
  -1   2  18      181.22      160.20      7.22 o 
   0   2  18       73.28       62.87      6.43 o 
   1   2  18      181.45      188.23      8.03 o 
   2   2  18      135.51      135.59      8.50 o 
   3   2  18       93.99       91.80      6.10 o 
   4   2  18       27.65       21.85      6.33 o 
   5   2  18        4.70        7.18     12.57 o 
   6   2  18       10.39        0.68      5.34 o 
   7   2  18        9.42       10.51      6.83 o 
   8   2  18       48.59       54.08     10.06 o 
  -8   3  18        3.10        2.79      6.76 o 
  -7   3  18       20.27       24.75      7.38 o 
  -6   3  18       38.34       47.83      5.65 o 
  -5   3  18       81.00       96.31      6.58 o 
  -4   3  18       65.72       64.45      5.38 o 
  -3   3  18      730.49      709.16     16.58 o 
  -2   3  18       90.93       98.08     10.82 o 
  -1   3  18       55.68       59.33      5.89 o 
   0   3  18      131.40      129.76      6.57 o 
   1   3  18       56.71       56.11      4.86 o 
   2   3  18       91.96      100.17      8.27 o 
   3   3  18      730.38      682.46     22.09 o 
   4   3  18       65.78       53.76      7.72 o 
   5   3  18       81.24       77.62      9.14 o 
   6   3  18       38.40       48.26     16.74 o 
   7   3  18       19.99       31.56      8.22 o 
   8   3  18        3.08        2.07      6.57 o 
  -8   4  18        5.33        5.07      9.45 o 
  -7   4  18       26.43       26.56      5.33 o 
  -6   4  18       30.21       31.67     10.01 o 
  -5   4  18      130.93      143.54      7.87 o 
  -4   4  18       28.57       28.88      4.22 o 
  -3   4  18      277.63      269.61     12.97 o 
  -2   4  18       59.73       56.80     11.06 o 
  -1   4  18      196.06      190.43     16.62 o 
   0   4  18     3335.14     3213.99     67.87 o 
   1   4  18      194.71      191.63     11.10 o 
   2   4  18       59.65       56.25      7.04 o 
   3   4  18      277.51      282.65     13.31 o 
   4   4  18       28.15       33.80      6.74 o 
   5   4  18      131.39      113.39     10.21 o 
   6   4  18       30.17       27.23      7.14 o 
   7   4  18       26.37       36.05      9.47 o 
   8   4  18        5.43       11.97      7.67 o 
  -7   5  18        6.03        9.75      5.15 o 
  -6   5  18       14.31       14.83      4.28 o 
  -5   5  18       17.17       13.01      3.83 o 
  -4   5  18        6.09        9.03      3.27 o 
  -3   5  18       92.51       87.35      8.16 o 
  -2   5  18      298.91      299.19     24.74 o 
  -1   5  18      206.87      203.55     10.78 o 
   0   5  18      243.35      239.24     11.67 o 
   1   5  18      205.55      185.79     10.73 o 
   2   5  18      300.82      312.95     20.63 o 
   3   5  18       91.60       98.59      6.07 o 
   4   5  18        6.17        5.57      5.12 o 
   5   5  18       17.46       12.57      6.08 o 
   6   5  18       14.34       13.52      7.34 o 
   7   5  18        5.99       14.29      6.94 o 
  -7   6  18        1.38        0.00      4.60 o 
  -6   6  18        8.98       12.22      4.74 o 
  -5   6  18       60.34       55.48      5.70 o 
  -4   6  18       74.53       71.30      7.73 o 
  -3   6  18        0.78        0.00      3.83 o 
  -2   6  18      127.93      127.88     10.44 o 
  -1   6  18       28.17       25.88     15.67 o 
   0   6  18      301.60      326.58     13.29 o 
   1   6  18       27.53       22.34      5.33 o 
   2   6  18      128.01      126.88      7.05 o 
   3   6  18        0.70        0.21      4.32 o 
   4   6  18       74.28       69.68      8.23 o 
   5   6  18       60.80       74.34      8.92 o 
   6   6  18        9.03        3.21      5.95 o 
   7   6  18        1.34        0.00      8.00 o 
  -6   7  18       29.86       39.40      7.02 o 
  -5   7  18       16.84       11.65      3.97 o 
  -4   7  18       10.29        7.40      6.87 o 
  -3   7  18       50.43       37.93      8.25 o 
  -2   7  18       24.01       28.75      5.53 o 
  -1   7  18       17.07       15.30      4.80 o 
   0   7  18        2.79        9.09      4.28 o 
   1   7  18       16.93       19.36      4.13 o 
   2   7  18       23.43       16.59      4.14 o 
   3   7  18       50.73       53.54      7.14 o 
   4   7  18       10.40       13.92      7.65 o 
   5   7  18       16.67       14.77      8.69 o 
   6   7  18       29.83       23.47      9.95 o 
  -6   8  18        3.29       10.69      5.83 o 
  -5   8  18       20.26        7.56      7.06 o 
  -4   8  18        5.14        5.32      6.39 o 
  -3   8  18       22.91       17.70      6.68 o 
  -2   8  18        2.70        2.08      5.76 o 
  -1   8  18       76.24       67.36      6.86 o 
   0   8  18        2.31        5.48      5.04 o 
   1   8  18       76.76       79.92      7.17 o 
   2   8  18        2.73        5.67      4.41 o 
   3   8  18       22.76       19.47      7.69 o 
   4   8  18        5.23        3.43      6.80 o 
   5   8  18       19.88       14.93      8.69 o 
   6   8  18        3.33        0.00      8.03 o 
  -5   9  18       78.13       64.52     10.21 o 
  -4   9  18       33.21       24.54      7.50 o 
  -3   9  18        3.89        7.06      6.90 o 
  -2   9  18       89.66      102.95     13.78 o 
  -1   9  18        7.49        6.34      4.57 o 
   0   9  18        6.32        3.85      4.45 o 
   1   9  18        7.60       12.53      4.83 o 
   2   9  18       89.70       97.36      8.22 o 
   3   9  18        3.93       11.47      7.12 o 
   4   9  18       33.23       37.71      9.42 o 
   5   9  18       78.09       72.17     12.10 o 
  -4  10  18       39.42       38.56      6.86 o 
  -3  10  18        8.05        6.48      4.97 o 
  -2  10  18       24.99       20.51      5.41 o 
  -1  10  18       28.62       36.60      6.14 o 
   0  10  18       53.65       60.29      6.88 o 
   1  10  18       28.94       46.51      6.50 o 
   2  10  18       25.00       25.67      7.53 o 
   3  10  18        8.00        9.80      7.18 o 
   4  10  18       39.26       37.77      9.73 o 
  -1  11  18        0.01        0.00      4.44 o 
   0  11  18        6.39        7.19      6.41 o 
   1  11  18        0.01        4.34      5.01 o 
   1   0  19      174.20      179.92      7.85 o 
   2   0  19       86.68       82.78      5.75 o 
   3   0  19        1.14        0.00      2.94 o 
   4   0  19       43.71       35.97      5.00 o 
   5   0  19        0.22        0.00      4.88 o 
   6   0  19        6.74        7.54      6.15 o 
   7   0  19        1.10        0.00      5.80 o 
   8   0  19        3.03        4.02     10.40 o 
  -8   1  19       12.41        6.96      7.10 o 
  -7   1  19        8.10        7.18      6.63 o 
  -6   1  19       55.03       54.63      8.82 o 
  -5   1  19        4.43        0.00      3.59 o 
  -4   1  19      116.02      108.53      6.80 o 
  -3   1  19      199.26      165.06      7.96 o 
  -2   1  19       18.04       12.18      2.87 o 
  -1   1  19      457.80      443.62     17.47 o 
   0   1  19      472.41      445.94     12.61 o 
   1   1  19      455.85      461.64     12.81 o 
   2   1  19       18.21       13.35      4.49 o 
   3   1  19      197.37      185.88      8.28 o 
   4   1  19      115.96      102.88      9.63 o 
   5   1  19        4.39        7.89      5.80 o 
   6   1  19       55.31       49.41      8.59 o 
   7   1  19        8.19       13.72      7.01 o 
   8   1  19       12.31       17.39      7.69 o 
  -8   2  19        6.69       10.76      7.56 o 
  -7   2  19       13.83       17.73      6.97 o 
  -6   2  19       71.64       84.29     18.71 o 
  -5   2  19       39.78       50.17      5.65 o 
  -4   2  19      264.84      242.52     12.14 o 
  -3   2  19       16.65       18.89      3.99 o 
  -2   2  19      296.71      293.99      9.79 o 
  -1   2  19       85.60       90.85      6.22 o 
   0   2  19      368.71      406.44     11.81 o 
   1   2  19       85.37       84.58      5.69 o 
   2   2  19      296.32      285.39     10.13 o 
   3   2  19       16.66       26.72      7.10 o 
   4   2  19      264.55      219.97     31.91 o 
   5   2  19       39.85       40.34      7.53 o 
   6   2  19       72.21       74.53     13.36 o 
   7   2  19       13.82       14.24      7.23 o 
   8   2  19        6.72       14.93      7.82 o 
  -8   3  19       28.34       25.05      8.34 o 
  -7   3  19        9.67        7.25      6.49 o 
  -6   3  19        2.60        2.28      3.93 o 
  -5   3  19       51.10       35.89      5.05 o 
  -4   3  19       10.78        8.08      7.91 o 
  -3   3  19        9.95       14.34      3.74 o 
  -2   3  19      254.27      269.47     13.07 o 
  -1   3  19       51.57       50.72      6.75 o 
   0   3  19       85.25       93.40      8.20 o 
   1   3  19       51.20       44.92      6.58 o 
   2   3  19      254.06      271.17     13.15 o 
   3   3  19       10.26       18.20      5.78 o 
   4   3  19       10.99       12.88      5.60 o 
   5   3  19       50.92       55.60      8.35 o 
   6   3  19        2.66        2.84      5.96 o 
   7   3  19        9.57        0.00      9.86 o 
   8   3  19       28.47       35.22     10.77 o 
  -7   4  19        0.40        3.70      6.90 o 
  -6   4  19       11.82       11.55      4.61 o 
  -5   4  19       14.48       17.90      4.28 o 
  -4   4  19      143.33      132.69      7.15 o 
  -3   4  19      141.88      128.07     11.69 o 
  -2   4  19      463.39      471.71     17.01 o 
  -1   4  19      563.66      563.01     33.14 o 
   0   4  19        2.38        7.50      7.56 o 
   1   4  19      565.71      543.10     19.03 o 
   2   4  19      463.36      421.66     16.71 o 
   3   4  19      142.56      163.77      7.65 o 
   4   4  19      143.22      145.08     13.10 o 
   5   4  19       14.62       10.05      6.04 o 
   6   4  19       11.99       20.78      7.13 o 
   7   4  19        0.40        1.23      5.85 o 
  -7   5  19       14.59        9.01      5.42 o 
  -6   5  19        0.14        0.00      3.74 o 
  -5   5  19       38.75       41.36      5.22 o 
  -4   5  19       14.27       24.39      4.07 o 
  -3   5  19       81.90       83.94      8.15 o 
  -2   5  19       24.24       19.34      8.14 o 
  -1   5  19      448.81      445.75     33.55 o 
   0   5  19      283.63      285.76     37.96 o 
   1   5  19      449.59      428.58     21.23 o 
   2   5  19       24.11       29.47      5.99 o 
   3   5  19       80.91       82.22     10.81 o 
   4   5  19       14.61       18.78      6.14 o 
   5   5  19       38.48       50.83     13.44 o 
   6   5  19        0.14        9.06      6.55 o 
   7   5  19       14.56       20.13      7.61 o 
  -6   6  19        4.81       13.92      5.07 o 
  -5   6  19        4.82        8.75      4.33 o 
  -4   6  19       21.43       19.88      8.54 o 
  -3   6  19       22.75       26.12      6.00 o 
  -2   6  19       27.35       18.87      5.38 o 
  -1   6  19      136.86      134.62      9.22 o 
   0   6  19        2.16        3.11      4.34 o 
   1   6  19      135.63      123.71     12.57 o 
   2   6  19       28.08       31.47      4.66 o 
   3   6  19       22.94       15.55      5.46 o 
   4   6  19       21.63       23.03      6.27 o 
   5   6  19        4.73        3.07      5.67 o 
   6   6  19        4.66        0.00      7.09 o 
  -6   7  19        0.21        1.66      4.79 o 
  -5   7  19       29.24       35.86      7.37 o 
  -4   7  19       55.61       65.87     10.27 o 
  -3   7  19        2.73        0.00      4.60 o 
  -2   7  19       66.14       72.58      9.58 o 
  -1   7  19       38.45       38.49      6.09 o 
   0   7  19       25.64       27.65      5.84 o 
   1   7  19       37.96       48.26      5.34 o 
   2   7  19       66.10       79.17      6.25 o 
   3   7  19        2.83        0.48      4.83 o 
   4   7  19       55.16       54.94     10.68 o 
   5   7  19       29.40       38.46     10.77 o 
   6   7  19        0.20        0.09      7.91 o 
  -5   8  19       15.89       11.06      7.31 o 
  -4   8  19        5.14        0.00      6.39 o 
  -3   8  19        8.65        8.03      6.43 o 
  -2   8  19        7.91        6.74      5.95 o 
  -1   8  19       58.43       66.40      7.10 o 
   0   8  19        0.52        6.02      4.40 o 
   1   8  19       58.44       53.69      7.70 o 
   2   8  19        8.04       11.24      5.28 o 
   3   8  19        8.95        3.62      6.74 o 
   4   8  19        5.18       10.05      7.78 o 
   5   8  19       15.69       20.04      9.20 o 
  -4   9  19       28.84       43.13      8.85 o 
  -3   9  19        7.59        6.96      5.18 o 
  -2   9  19        0.23        3.09      4.50 o 
  -1   9  19       18.45       17.13      5.41 o 
   0   9  19       10.52       11.54      5.06 o 
   1   9  19       18.60       19.11      7.02 o 
   2   9  19        0.24        1.13      6.36 o 
   3   9  19        7.58       20.89      8.13 o 
   4   9  19       28.85       19.50      9.04 o 
  -3  10  19       71.43      104.49      9.14 o 
  -2  10  19       12.29        8.57      5.31 o 
  -1  10  19       52.33       63.52      7.32 o 
   0  10  19       30.62       37.56      6.31 o 
   1  10  19       52.17       57.80     14.41 o 
   2  10  19       12.27       18.43      8.03 o 
   3  10  19       70.99       77.24     11.37 o 
   0   0  20        5.15       11.12      4.07 o 
   1   0  20      221.82      210.36      7.20 o 
   2   0  20       10.07       10.60      3.83 o 
   3   0  20        0.45        0.00      3.14 o 
   4   0  20      222.74      205.03     12.82 o 
   5   0  20        4.47        3.01      5.37 o 
   6   0  20        7.38        2.68      6.03 o 
   7   0  20        8.05       10.22     11.64 o 
   8   0  20       16.17       12.09      7.98 o 
  -7   1  20        6.12        3.57      6.21 o 
  -6   1  20       31.63       36.12     13.58 o 
  -5   1  20       72.33       49.83      8.13 o 
  -4   1  20       35.35       28.42      6.01 o 
  -3   1  20       61.25       60.56      9.26 o 
  -2   1  20       11.85       15.19      3.92 o 
  -1   1  20      449.48      411.16     10.20 o 
   0   1  20      200.50      218.31      8.81 o 
   1   1  20      451.36      413.13     12.30 o 
   2   1  20       11.75       14.31      3.90 o 
   3   1  20       61.66       58.23      7.66 o 
   4   1  20       35.98       27.52      6.98 o 
   5   1  20       71.70       55.20      8.39 o 
   6   1  20       31.67       42.10      8.29 o 
   7   1  20        5.94        1.57      8.88 o 
  -7   2  20       22.74       34.16      8.60 o 
  -6   2  20       33.69       36.93      8.10 o 
  -5   2  20       89.52      106.33      8.86 o 
  -4   2  20       53.80       57.42      6.67 o 
  -3   2  20       24.75       26.61      4.40 o 
  -2   2  20      345.46      327.92     13.64 o 
  -1   2  20      271.27      260.69     13.05 o 
   0   2  20       73.49       55.55      7.16 o 
   1   2  20      271.72      257.63     12.90 o 
   2   2  20      345.26      334.32     15.05 o 
   3   2  20       24.73       20.81      7.88 o 
   4   2  20       53.93       69.89      9.73 o 
   5   2  20       89.07      107.73     14.44 o 
   6   2  20       33.48       34.01      8.10 o 
   7   2  20       22.74       27.49      9.45 o 
  -7   3  20       13.07       12.71     10.84 o 
  -6   3  20       10.67       14.48      6.76 o 
  -5   3  20       13.31       14.76      4.52 o 
  -4   3  20      244.64      253.83     18.48 o 
  -3   3  20       83.71       78.08      6.03 o 
  -2   3  20      236.68      234.46     12.61 o 
  -1   3  20      124.83      112.95      9.10 o 
   0   3  20       44.29       32.25      6.38 o 
   1   3  20      123.56      107.88     12.07 o 
   2   3  20      236.39      232.11     12.58 o 
   3   3  20       82.97       65.42      8.25 o 
   4   3  20      244.80      287.87     14.84 o 
   5   3  20       13.30       15.55      8.35 o 
   6   3  20       10.74        6.85      6.73 o 
   7   3  20       13.13       16.41      7.54 o 
  -7   4  20        0.36        0.00      6.36 o 
  -6   4  20        0.28        0.53      4.11 o 
  -5   4  20       23.61       27.60      5.09 o 
  -4   4  20        4.40        4.15      4.48 o 
  -3   4  20       22.04       23.82      4.34 o 
  -2   4  20       16.99       11.55      9.48 o 
  -1   4  20       86.44       77.09      7.96 o 
   0   4  20      165.47      152.90     10.15 o 
   1   4  20       86.24      110.22      9.05 o 
   2   4  20       17.08       13.16      5.62 o 
   3   4  20       22.24       25.18     12.99 o 
   4   4  20        4.41        0.00      4.97 o 
   5   4  20       23.41       19.49      6.87 o 
   6   4  20        0.30        0.00      5.22 o 
   7   4  20        0.36        2.41      6.62 o 
  -7   5  20       31.52       31.19     11.56 o 
  -6   5  20        7.12        0.00      4.65 o 
  -5   5  20       51.83       66.58      6.14 o 
  -4   5  20       51.17       49.11      5.29 o 
  -3   5  20      270.16      322.96     29.55 o 
  -2   5  20       62.55       55.28      7.36 o 
  -1   5  20      144.10      130.81     14.66 o 
   0   5  20       60.23       55.71      7.23 o 
   1   5  20      144.41      130.88     36.67 o 
   2   5  20       62.31       51.22      7.33 o 
   3   5  20      270.44      261.63     18.82 o 
   4   5  20       51.09       43.88      7.65 o 
   5   5  20       51.70       50.83      8.79 o 
   6   5  20        7.23        0.00      6.07 o 
   7   5  20       31.44       26.93      8.47 o 
  -6   6  20       51.34       53.99      6.96 o 
  -5   6  20       15.36       19.64      6.00 o 
  -4   6  20       71.69       63.58     11.12 o 
  -3   6  20       42.64       49.45      7.40 o 
  -2   6  20        5.51        7.98      5.13 o 
  -1   6  20       81.37       74.89     11.62 o 
   0   6  20       49.53       58.90      7.18 o 
   1   6  20       81.87       65.07     10.88 o 
   2   6  20        5.41        8.05      3.92 o 
   3   6  20       42.84       57.39      8.00 o 
   4   6  20       72.29       71.01      8.88 o 
   5   6  20       15.25       11.09      6.48 o 
   6   6  20       51.35       43.16     11.94 o 
  -5   7  20       11.61        8.14      4.85 o 
  -4   7  20       76.99       82.69     11.53 o 
  -3   7  20        9.73       16.13      7.37 o 
  -2   7  20      204.66      200.86     15.31 o 
  -1   7  20       32.22       36.80      6.41 o 
   0   7  20      102.51      124.83      9.21 o 
   1   7  20       32.72       40.24      5.36 o 
   2   7  20      204.10      215.24      9.63 o 
   3   7  20        9.73       11.03      7.65 o 
   4   7  20       77.07       63.41     11.72 o 
   5   7  20       11.58        0.00      8.10 o 
  -5   8  20       13.24       27.67      5.56 o 
  -4   8  20       30.35       36.07      8.98 o 
  -3   8  20       32.90       37.83      8.69 o 
  -2   8  20        2.54        0.00      5.80 o 
  -1   8  20       32.38       32.63      8.06 o 
   0   8  20       20.25       22.08      5.54 o 
   1   8  20       32.50       28.77      8.79 o 
   2   8  20        2.42        5.51      6.80 o 
   3   8  20       32.74       50.31     10.05 o 
   4   8  20       30.30       32.45      9.92 o 
   5   8  20       13.12       20.70      9.29 o 
  -4   9  20        4.03        4.41      7.09 o 
  -3   9  20        5.90        4.23      5.42 o 
  -2   9  20       38.70       44.47      6.98 o 
  -1   9  20       10.57        9.21      5.04 o 
   0   9  20       20.71       34.21      7.06 o 
   1   9  20       10.63        5.02      5.03 o 
   2   9  20       38.80       35.72      8.95 o 
   3   9  20        6.05        6.84      7.09 o 
   4   9  20        3.99        0.00      7.84 o 
  -2  10  20       30.73       42.56      6.92 o 
  -1  10  20       47.96       64.61      7.86 o 
   0  10  20        2.02        0.00      4.72 o 
   1  10  20       47.75       59.99      7.73 o 
   2  10  20       30.54       27.97      9.10 o 
   1   0  21       36.36       24.46      3.43 o 
   2   0  21      438.27      384.02     12.30 o 
   3   0  21      160.79      158.23     11.50 o 
   4   0  21        7.67        8.71      5.74 o 
   5   0  21       52.37       53.10      8.84 o 
   6   0  21       65.91       71.90     10.20 o 
   7   0  21        2.52        0.00      6.20 o 
  -7   1  21        5.24        2.21      6.88 o 
  -6   1  21       21.95       33.70      8.25 o 
  -5   1  21        4.84        0.00      5.59 o 
  -4   1  21        3.90        1.52      3.64 o 
  -3   1  21       91.42       81.13      6.35 o 
  -2   1  21      225.79      212.36      8.97 o 
  -1   1  21      134.43      126.85      7.08 o 
   0   1  21        4.81        4.88      3.48 o 
   1   1  21      133.26      126.91     14.68 o 
   2   1  21      227.28      179.58     11.97 o 
   3   1  21       91.00       88.07      9.25 o 
   4   1  21        3.88        4.37      5.55 o 
   5   1  21        5.00        6.43      5.94 o 
   6   1  21       21.84       19.02      9.21 o 
   7   1  21        5.25       13.25      7.62 o 
  -7   2  21        4.90       10.86      7.25 o 
  -6   2  21       30.77       31.67      8.08 o 
  -5   2  21        1.63        0.00      5.60 o 
  -4   2  21       48.91       61.07      9.37 o 
  -3   2  21       73.77       65.10      5.86 o 
  -2   2  21       14.84       19.18      4.14 o 
  -1   2  21      143.69      160.52     11.05 o 
   0   2  21     1105.56     1063.62     30.03 o 
   1   2  21      143.63      149.48     10.63 o 
   2   2  21       14.97        4.14      8.47 o 
   3   2  21       72.75       64.68     21.44 o 
   4   2  21       48.66       59.31      8.58 o 
   5   2  21        1.62        0.00      5.78 o 
   6   2  21       30.47       34.45      9.29 o 
   7   2  21        4.78        0.34      6.88 o 
  -7   3  21       13.13       23.05     12.21 o 
  -6   3  21       16.86       26.66     13.92 o 
  -5   3  21        8.10        0.99      4.33 o 
  -4   3  21      238.41      267.60     10.76 o 
  -3   3  21      164.48      196.54     10.32 o 
  -2   3  21       13.09       14.37      5.85 o 
  -1   3  21       62.16       62.22      7.92 o 
   0   3  21       83.63       78.36      8.42 o 
   1   3  21       63.01       67.10      8.09 o 
   2   3  21       12.60       14.31      5.73 o 
   3   3  21      164.04      168.58     17.06 o 
   4   3  21      238.79      266.83     20.40 o 
   5   3  21        7.97        9.77      6.30 o 
   6   3  21       16.84       15.04     12.30 o 
   7   3  21       13.07       22.76      8.11 o 
  -6   4  21       22.19       21.32      5.47 o 
  -5   4  21       33.73       22.51      9.75 o 
  -4   4  21       12.31       12.37      4.23 o 
  -3   4  21       11.81       14.84      4.15 o 
  -2   4  21       25.19       34.18      6.80 o 
  -1   4  21      194.66      200.72     12.00 o 
   0   4  21       58.14       56.87      7.63 o 
   1   4  21      194.13      197.14     28.75 o 
   2   4  21       24.78       25.57      6.71 o 
   3   4  21       11.46       17.90      7.04 o 
   4   4  21       12.37       10.56      6.22 o 
   5   4  21       33.76       22.73      7.14 o 
   6   4  21       22.23       23.68      7.76 o 
  -6   5  21       17.80       17.19      5.77 o 
  -5   5  21       44.50       54.13      6.02 o 
  -4   5  21       53.81       62.27      5.94 o 
  -3   5  21      308.79      286.22     31.45 o 
  -2   5  21      139.10      166.33     11.13 o 
  -1   5  21        6.55       13.63      5.43 o 
   0   5  21        7.92        7.71      9.29 o 
   1   5  21        6.80        8.10      5.99 o 
   2   5  21      139.70      129.89     10.33 o 
   3   5  21      310.40      284.77     14.81 o 
   4   5  21       53.72       60.91     16.25 o 
   5   5  21       44.35       55.98      9.23 o 
   6   5  21       17.69       16.69     12.43 o 
  -6   6  21       45.94       42.91      6.86 o 
  -5   6  21       63.85       82.45      7.56 o 
  -4   6  21       30.74       27.97     11.70 o 
  -3   6  21       80.48       81.19      8.78 o 
  -2   6  21       35.88       29.38      6.58 o 
  -1   6  21       50.20       35.93      6.77 o 
   0   6  21        7.15        2.63      4.84 o 
   1   6  21       50.67       49.44      7.28 o 
   2   6  21       35.99       44.89      7.34 o 
   3   6  21       80.53      100.69     15.99 o 
   4   6  21       31.00       35.59      7.69 o 
   5   6  21       63.86       78.13     15.36 o 
   6   6  21       46.04       44.54     12.38 o 
  -5   7  21       28.11       36.87      5.97 o 
  -4   7  21        0.70        5.73      7.15 o 
  -3   7  21       32.25       36.13      9.10 o 
  -2   7  21        5.63       20.16      7.47 o 
  -1   7  21       70.77       84.24     11.18 o 
   0   7  21      205.83      211.00     15.75 o 
   1   7  21       70.41       72.75      7.61 o 
   2   7  21        5.51        8.54      6.87 o 
   3   7  21       31.74       23.97      9.17 o 
   4   7  21        0.67        0.00      7.25 o 
   5   7  21       28.51       37.80     10.71 o 
  -4   8  21       33.00       49.43     10.05 o 
  -3   8  21       20.08       22.49      8.66 o 
  -2   8  21        2.18        4.88      6.08 o 
  -1   8  21        1.57        3.16      5.00 o 
   0   8  21       71.68       62.23      7.69 o 
   1   8  21        1.50        0.00      4.51 o 
   2   8  21        2.11        3.24      6.33 o 
   3   8  21       19.94       18.49      8.82 o 
   4   8  21       32.60       23.41      9.58 o 
  -3   9  21       35.13       36.93      7.38 o 
  -2   9  21        5.67        2.85      5.88 o 
  -1   9  21       40.69       44.54     12.43 o 
   0   9  21        5.68       10.67      5.81 o 
   1   9  21       40.59       28.78     10.76 o 
   2   9  21        5.69        7.69      8.13 o 
   3   9  21       35.18       36.79      9.89 o 
   0   0  22      242.67      225.33     16.30 o 
   1   0  22        6.40       12.70      4.01 o 
   2   0  22       12.98       10.97     12.95 o 
   3   0  22       89.00       84.67      9.50 o 
   4   0  22        0.15        0.00      6.27 o 
   5   0  22       76.43       85.42     11.18 o 
   6   0  22       29.72       31.18      8.38 o 
   7   0  22       18.99       41.48     20.35 o 
  -7   1  22        3.08        3.15      7.23 o 
  -6   1  22       14.21       18.15      7.46 o 
  -5   1  22       10.76        5.50      6.00 o 
  -4   1  22        5.77       14.19      6.31 o 
  -3   1  22       33.37       27.86      5.03 o 
  -2   1  22       25.35       26.28      4.67 o 
  -1   1  22       36.76       31.26      4.76 o 
   0   1  22      622.80      629.07     16.62 o 
   1   1  22       36.58       35.64      7.07 o 
   2   1  22       25.34       16.03      6.13 o 
   3   1  22       33.42       37.06      7.29 o 
   4   1  22        5.66       11.80      6.53 o 
   5   1  22       10.76       11.44      6.67 o 
   6   1  22       14.23        9.01      6.71 o 
   7   1  22        3.14        0.00      6.45 o 
  -7   2  22        3.23        5.87      7.16 o 
  -6   2  22        4.66        4.95      6.31 o 
  -5   2  22       11.53       19.01      6.94 o 
  -4   2  22        5.69        1.81      4.60 o 
  -3   2  22       35.30       39.93      5.25 o 
  -2   2  22       36.27       45.75      5.33 o 
  -1   2  22       70.38       63.95      5.78 o 
   0   2  22       34.79       45.95      7.39 o 
   1   2  22       69.61       61.11      8.77 o 
   2   2  22       36.13       34.79      7.25 o 
   3   2  22       35.08       41.08      7.79 o 
   4   2  22        5.79        0.98     10.21 o 
   5   2  22       11.33       17.41      7.41 o 
   6   2  22        4.75        3.51      6.32 o 
   7   2  22        3.24       11.75      7.62 o 
  -6   3  22        5.18        5.78      6.80 o 
  -5   3  22       29.38       48.91      6.11 o 
  -4   3  22       92.96       96.92      7.30 o 
  -3   3  22      132.80      149.87      8.31 o 
  -2   3  22       70.36       60.34      5.75 o 
  -1   3  22       58.51       64.81     10.54 o 
   0   3  22       31.93       31.43      6.81 o 
   1   3  22       59.08       53.24      7.95 o 
   2   3  22       70.32       82.12      9.18 o 
   3   3  22      133.09      161.85     12.02 o 
   4   3  22       92.28      105.96     18.15 o 
   5   3  22       29.35       28.22      7.66 o 
   6   3  22        5.18        6.36      7.12 o 
  -6   4  22       42.85       55.47      9.78 o 
  -5   4  22       17.76       17.71      5.02 o 
  -4   4  22       56.29       61.06      6.22 o 
  -3   4  22       12.18       25.43      4.66 o 
  -2   4  22       31.55       26.08      8.36 o 
  -1   4  22      211.16      206.90     19.42 o 
   0   4  22      152.41      143.63     15.96 o 
   1   4  22      211.79      198.70     12.27 o 
   2   4  22       31.49       27.11      6.73 o 
   3   4  22       12.26       16.44      6.49 o 
   4   4  22       56.05       71.22      9.54 o 
   5   4  22       17.76       19.34      6.98 o 
   6   4  22       42.76       56.32     10.65 o 
  -6   5  22        3.02        3.08      5.22 o 
  -5   5  22       27.48       29.91      5.60 o 
  -4   5  22      261.14      281.26     11.08 o 
  -3   5  22       30.29       21.59     11.67 o 
  -2   5  22       92.75       75.75      8.87 o 
  -1   5  22       64.18       76.47      8.48 o 
   0   5  22        0.02        0.00      4.70 o 
   1   5  22       63.48       54.11      7.94 o 
   2   5  22       92.91       89.65      9.35 o 
   3   5  22       29.97       18.71      6.90 o 
   4   5  22      261.46      278.67     15.68 o 
   5   5  22       27.56       27.58      8.04 o 
   6   5  22        2.99        2.35      6.73 o 
  -5   6  22       33.39       22.21      5.98 o 
  -4   6  22       24.74       27.86      5.54 o 
  -3   6  22        6.95       12.45      5.93 o 
  -2   6  22       62.53       72.16      8.63 o 
  -1   6  22       64.88       53.31      7.84 o 
   0   6  22       62.88       55.60      7.84 o 
   1   6  22       64.84       65.12     13.53 o 
   2   6  22       62.77       77.60     10.79 o 
   3   6  22        7.08        8.88      6.09 o 
   4   6  22       24.60       26.75      8.33 o 
   5   6  22       33.41       39.98     11.88 o 
  -4   7  22       25.57       29.96      9.73 o 
  -3   7  22       21.94       18.87      8.60 o 
  -2   7  22        9.37        3.50      6.99 o 
  -1   7  22       23.61       37.90      9.32 o 
   0   7  22       79.18       76.52     11.34 o 
   1   7  22       23.63       22.57      6.09 o 
   2   7  22        9.43        1.86      7.21 o 
   3   7  22       22.16       10.55      7.75 o 
   4   7  22       25.71       44.32     11.40 o 
  -3   8  22       48.15       62.50     10.96 o 
  -2   8  22       20.13       15.75      8.32 o 
  -1   8  22        2.82        5.45      6.68 o 
   0   8  22       24.80       34.10      6.91 o 
   1   8  22        2.75        7.29      6.22 o 
   2   8  22       19.90        0.00      7.25 o 
   3   8  22       48.11       48.64     11.21 o 
  -1   9  22       35.29       36.63      9.26 o 
   0   9  22        5.41        5.31      5.56 o 
   1   9  22       35.56       20.89      8.88 o 
   1   0  23        2.51        1.57      4.91 o 
   2   0  23        1.42        0.00      4.88 o 
   3   0  23        6.13        4.47      5.89 o 
   4   0  23        1.22        0.00      5.42 o 
   5   0  23       15.15        8.70      6.79 o 
   6   0  23       16.00       13.29      7.51 o 
  -6   1  23       11.42       15.09      7.44 o 
  -5   1  23       25.38       32.85      8.31 o 
  -4   1  23       32.59       31.32      7.60 o 
  -3   1  23       41.40       38.16      7.89 o 
  -2   1  23       67.59       60.32      6.12 o 
  -1   1  23       79.22       87.95      6.75 o 
   0   1  23      106.35      106.47     10.30 o 
   1   1  23       79.01       73.20      8.68 o 
   2   1  23       66.97       69.72      8.93 o 
   3   1  23       41.54       41.21      8.31 o 
   4   1  23       32.64       19.25      7.04 o 
   5   1  23       25.38       25.51      7.95 o 
   6   1  23       11.60        4.02      7.09 o 
  -6   2  23       10.77       10.82      7.30 o 
  -5   2  23        5.96        1.01      9.83 o 
  -4   2  23       17.34       14.51      6.65 o 
  -3   2  23       52.33       56.50      8.04 o 
  -2   2  23       22.46       32.15      5.08 o 
  -1   2  23       66.74       58.46      5.77 o 
   0   2  23       10.51       18.27      6.85 o 
   1   2  23       67.42       51.17      7.97 o 
   2   2  23       22.40       30.19      7.06 o 
   3   2  23       52.75       51.55      8.51 o 
   4   2  23       17.14       10.86      8.36 o 
   5   2  23        5.93       11.87      6.79 o 
   6   2  23       10.76       20.38      8.25 o 
  -6   3  23       33.88       44.30      9.54 o 
  -5   3  23        1.60        0.15      6.20 o 
  -4   3  23       28.26       29.60      5.36 o 
  -3   3  23        2.97        1.80      3.89 o 
  -2   3  23       52.35       55.37      5.89 o 
  -1   3  23       17.78       18.73      6.37 o 
   0   3  23        9.42       15.86      6.05 o 
   1   3  23       17.71       10.01      5.90 o 
   2   3  23       51.72       53.13      8.25 o 
   3   3  23        2.90        0.00     10.05 o 
   4   3  23       28.32       24.09      7.29 o 
   5   3  23        1.64        0.40      6.34 o 
   6   3  23       33.95       43.16      9.70 o 
  -5   4  23       64.50       84.34      8.62 o 
  -4   4  23       47.88       59.97      8.00 o 
  -3   4  23       47.28       44.49      5.66 o 
  -2   4  23       41.31       35.82      7.40 o 
  -1   4  23       80.07       64.10      8.45 o 
   0   4  23       75.96       74.13     12.44 o 
   1   4  23       79.44       80.15      9.53 o 
   2   4  23       41.37       30.47      7.26 o 
   3   4  23       47.60       53.91      8.69 o 
   4   4  23       48.34       45.78      8.56 o 
   5   4  23       64.36       78.85     10.75 o 
  -5   5  23       25.31       26.25     16.88 o 
  -4   5  23       18.31       22.50      4.95 o 
  -3   5  23       19.86       23.25      4.95 o 
  -2   5  23       23.87       38.82      7.46 o 
  -1   5  23       80.30       76.75      8.99 o 
   0   5  23        0.06        1.89      5.23 o 
   1   5  23       80.88       94.47     16.29 o 
   2   5  23       23.69       22.84      7.62 o 
   3   5  23       19.67       27.46      7.28 o 
   4   5  23       18.27       18.21      7.23 o 
   5   5  23       25.12       17.61     12.77 o 
  -4   6  23       24.66       27.23      8.51 o 
  -3   6  23        4.57        5.36      7.88 o 
  -2   6  23        1.59        5.44      5.74 o 
  -1   6  23       31.17       32.54      7.89 o 
   0   6  23        1.04        0.00      8.02 o 
   1   6  23       31.57       43.00      9.23 o 
   2   6  23        1.59        2.40      6.99 o 
   3   6  23        4.49        3.45     10.73 o 
   4   6  23       24.73       31.95      7.91 o 
  -4   7  23       14.65       17.17      6.69 o 
  -3   7  23        0.91        0.00      7.18 o 
  -2   7  23       23.40        7.43      8.19 o 
  -1   7  23       29.13       29.14      8.82 o 
   0   7  23       15.15       12.82      8.38 o 
   1   7  23       29.20       29.96      9.39 o 
   2   7  23       23.61       27.41      9.26 o 
   3   7  23        0.87        0.00      6.49 o 
   4   7  23       14.66       17.14      9.23 o 
  -2   8  23        3.49        0.00      6.58 o 
  -1   8  23        1.02        0.00      6.80 o 
   0   8  23       31.42       50.47     14.03 o 
   1   8  23        1.02        0.00      6.87 o 
   2   8  23        3.53        1.32      7.53 o 
   0   0  24        0.73        0.00      7.09 o 
   1   0  24       19.29       13.51      6.01 o 
   2   0  24        2.85        4.93      5.38 o 
   3   0  24       19.09        3.63      5.82 o 
   4   0  24        1.42        6.97      6.57 o 
   5   0  24        5.90        3.46      9.61 o 
   6   0  24        1.14        0.00      7.10 o 
  -6   1  24       10.49       20.18     16.98 o 
  -5   1  24       11.21        5.77      6.74 o 
  -4   1  24       42.11       33.65      9.89 o 
  -3   1  24        0.40        0.00      5.01 o 
  -2   1  24       26.27       20.77      6.91 o 
  -1   1  24       26.29       13.96      6.10 o 
   0   1  24       90.77      105.37     24.08 o 
   1   1  24       26.07       26.20      7.09 o 
   2   1  24       26.30       24.56      7.00 o 
   3   1  24        0.39        0.00      5.17 o 
   4   1  24       42.61       68.37      9.84 o 
   5   1  24       11.10       10.03      7.27 o 
   6   1  24       10.54       22.14     15.33 o 
  -5   2  24       10.91       22.57      7.73 o 
  -4   2  24        8.75        1.61      6.12 o 
  -3   2  24       95.60      105.13     11.04 o 
  -2   2  24        7.85       10.98      4.48 o 
  -1   2  24        9.35       10.79      4.34 o 
   0   2  24      106.70       83.09      9.54 o 
   1   2  24        9.68        9.48      6.11 o 
   2   2  24        7.77        5.73      6.79 o 
   3   2  24       96.10      122.77     24.10 o 
   4   2  24        8.64        9.33      6.79 o 
   5   2  24       10.77       10.52      7.27 o 
  -5   3  24       32.49       30.96      9.58 o 
  -4   3  24        0.47        3.64      6.38 o 
  -3   3  24       24.43       24.77      5.24 o 
  -2   3  24       28.72       21.29      4.99 o 
  -1   3  24       31.43       16.96      7.25 o 
   0   3  24       31.34       20.82      6.64 o 
   1   3  24       31.07       37.07      7.52 o 
   2   3  24       28.91       24.96      7.23 o 
   3   3  24       24.52       22.28      7.38 o 
   4   3  24        0.54        0.63      6.13 o 
   5   3  24       32.71       27.12      8.26 o 
  -5   4  24      106.32       98.09     11.59 o 
  -4   4  24       23.83       28.76      9.88 o 
  -3   4  24       18.33       17.39      4.91 o 
  -2   4  24       58.08       74.91      6.61 o 
  -1   4  24       38.38       40.16      7.70 o 
   0   4  24       12.34       21.62      6.68 o 
   1   4  24       38.62       45.14      8.11 o 
   2   4  24       58.44       74.25     19.01 o 
   3   4  24       18.00       19.28     10.51 o 
   4   4  24       23.67       25.57     10.00 o 
   5   4  24      106.46      110.54     12.23 o 
  -4   5  24       58.78       61.37      6.81 o 
  -3   5  24        2.22        0.00      4.09 o 
  -2   5  24       57.45       68.73      9.29 o 
  -1   5  24       83.52       81.11      9.55 o 
   0   5  24        1.30        0.00      5.34 o 
   1   5  24       83.45       93.52      9.81 o 
   2   5  24       57.62       62.73      9.19 o 
   3   5  24        2.27        0.00      8.66 o 
   4   5  24       58.31       77.72     10.55 o 
  -4   6  24       10.04       12.06      5.37 o 
  -3   6  24        0.53        6.74      7.88 o 
  -2   6  24        0.51        0.00      6.41 o 
  -1   6  24       58.22       53.12      8.53 o 
   0   6  24       20.19       24.89      7.14 o 
   1   6  24       57.66       68.29      8.99 o 
   2   6  24        0.56        0.00      5.80 o 
   3   6  24        0.50        0.00      6.12 o 
   4   6  24       10.03       11.62      9.58 o 
  -3   7  24        3.23        7.40      8.44 o 
  -2   7  24        0.72        7.12      8.19 o 
  -1   7  24       57.81       40.51     10.74 o 
   0   7  24      149.59      167.53     16.85 o 
   1   7  24       57.71       51.95     11.25 o 
   2   7  24        0.71        7.40      8.57 o 
   3   7  24        3.15        7.40      9.51 o 
   0   8  24        0.13        6.49      5.82 o 
   1   0  25       45.86       24.84      7.23 o 
   2   0  25        1.99        2.50      5.53 o 
   3   0  25        1.28        7.82      6.68 o 
   4   0  25        4.77        8.08      7.56 o 
   5   0  25        8.50        0.00      6.48 o 
  -5   1  25       10.54        7.27      7.23 o 
  -4   1  25       58.92       63.80     10.07 o 
  -3   1  25        5.08       16.95      7.27 o 
  -2   1  25       15.05        8.55      6.13 o 
  -1   1  25       18.81       20.99      7.05 o 
   0   1  25       34.83       37.05      8.06 o 
   1   1  25       19.03       14.56      6.17 o 
   2   1  25       15.34       10.18      6.40 o 
   3   1  25        5.08       16.58      7.26 o 
   4   1  25       58.72       43.45      9.20 o 
   5   1  25       10.54        6.29      7.04 o 
  -5   2  25       14.30       21.36      8.21 o 
  -4   2  25       16.00       13.04      7.28 o 
  -3   2  25       32.37       24.63      7.80 o 
  -2   2  25       37.43       37.19      8.20 o 
  -1   2  25       27.28       22.22      7.10 o 
   0   2  25       20.94        9.49      5.92 o 
   1   2  25       26.89       23.94      7.18 o 
   2   2  25       37.38       52.40      8.96 o 
   3   2  25       32.15       33.91     12.51 o 
   4   2  25       15.91       14.60      7.52 o 
   5   2  25       14.36       27.98      8.65 o 
  -5   3  25        6.21        5.74      6.90 o 
  -4   3  25        2.46       10.59      7.77 o 
  -3   3  25       48.33       64.23     20.13 o 
  -2   3  25       50.94       44.19     11.68 o 
  -1   3  25        3.52        2.98      4.15 o 
   0   3  25        6.84        5.09      5.92 o 
   1   3  25        3.65        0.00      5.39 o 
   2   3  25       51.18       42.59      8.26 o 
   3   3  25       48.71       60.05     18.37 o 
   4   3  25        2.47        7.63      7.34 o 
   5   3  25        6.23       17.15      8.06 o 
  -4   4  25       28.63       24.72      8.50 o 
  -3   4  25        7.59        4.76      4.60 o 
  -2   4  25       49.17       58.74      6.58 o 
  -1   4  25       22.25        8.55      9.06 o 
   0   4  25       14.84       13.18      6.49 o 
   1   4  25       22.20       28.88      7.43 o 
   2   4  25       48.91       59.11      9.28 o 
   3   4  25        7.43        4.53      6.56 o 
   4   4  25       28.48       17.64      7.49 o 
  -4   5  25        8.34       17.53      5.59 o 
  -3   5  25       13.48       18.77      5.40 o 
  -2   5  25        7.80        7.59     10.99 o 
  -1   5  25        7.56        9.91      6.23 o 
   0   5  25       65.30       94.89     25.66 o 
   1   5  25        7.46        8.45      5.94 o 
   2   5  25        7.81        6.24      6.48 o 
   3   5  25       13.30       11.50      7.01 o 
   4   5  25        8.33       24.09      8.28 o 
  -3   6  25        3.81        4.97      5.28 o 
  -2   6  25        7.54       12.13      9.10 o 
  -1   6  25       10.74       13.79      6.41 o 
   0   6  25       13.63       22.49     10.58 o 
   1   6  25       10.54        7.79      6.44 o 
   2   6  25        7.64        5.84      6.37 o 
   3   6  25        3.70        1.70      8.41 o 
  -1   7  25       66.27       75.67     13.04 o 
   0   7  25        0.30        6.17      8.35 o 
   1   7  25       66.43       92.02     13.55 o 
   0   0  26       12.63        3.06      8.51 o 
   1   0  26        0.21        1.88      9.17 o 
   2   0  26       12.42        1.92      6.16 o 
   3   0  26      110.07      127.95     25.82 o 
   4   0  26        0.90        0.00      6.49 o 
  -4   1  26        1.68        5.80      7.33 o 
  -3   1  26       57.89       55.99     11.53 o 
  -2   1  26       19.34       23.87      9.17 o 
  -1   1  26       14.81       25.87      7.16 o 
   0   1  26       10.57       11.55      7.17 o 
   1   1  26       14.80       13.63      6.83 o 
   2   1  26       19.44       23.93     10.96 o 
   3   1  26       57.47       70.55     18.49 o 
   4   1  26        1.73        1.74      6.48 o 
  -4   2  26       36.09       37.02      8.90 o 
  -3   2  26        7.66        7.43      7.51 o 
  -2   2  26       28.45       57.03      9.63 o 
  -1   2  26        9.40        2.93      6.82 o 
   0   2  26       46.48       66.46      9.54 o 
   1   2  26        9.51        1.41      5.88 o 
   2   2  26       28.38       40.79      8.94 o 
   3   2  26        7.58        6.91      7.00 o 
   4   2  26       35.90       58.53     10.13 o 
  -4   3  26       28.03       32.01      8.47 o 
  -3   3  26        1.16        2.82      6.55 o 
  -2   3  26       16.25       25.69      7.83 o 
  -1   3  26       16.41       15.62      6.94 o 
   0   3  26        0.14        1.94      8.03 o 
   1   3  26       16.54       12.69      6.89 o 
   2   3  26       16.15       35.62      8.45 o 
   3   3  26        1.22        0.00      6.39 o 
   4   3  26       28.03       21.20      8.17 o 
  -3   4  26       25.20       28.16      8.41 o 
  -2   4  26       30.06       22.55      5.61 o 
  -1   4  26       10.11        8.38      6.33 o 
   0   4  26        6.26       10.93      6.78 o 
   1   4  26       10.14       11.51      6.75 o 
   2   4  26       30.01       14.06      7.15 o 
   3   4  26       25.51       43.16      8.98 o 
  -2   5  26       23.57       16.84      5.50 o 
  -1   5  26        6.24       11.68      7.34 o 
   0   5  26        0.11        1.99     12.21 o 
   1   5  26        6.11        7.81      9.32 o 
   2   5  26       23.22       21.44      7.98 o 
  -1   6  26       22.72       29.61     10.65 o 
   0   6  26        0.35        0.00      7.65 o 
   1   6  26       22.95        8.16      8.35 o 
   1   0  27        0.55        0.00      6.26 o 
   2   0  27       90.72      114.18     12.33 o 
   3   0  27       16.01       11.98      7.72 o 
  -3   1  27       10.16        0.00      7.99 o 
  -2   1  27        3.90        3.61      6.40 o 
  -1   1  27        4.30        4.62      7.64 o 
   0   1  27        5.77        2.42      7.21 o 
   1   1  27        4.25        3.08      6.49 o 
   2   1  27        3.93        1.99      6.51 o 
   3   1  27       10.33       13.89      7.49 o 
  -3   2  27       19.82       21.16      8.46 o 
  -2   2  27       23.60       19.99      7.76 o 
  -1   2  27        0.26        0.00      5.98 o 
   0   2  27        0.27        0.00      5.78 o 
   1   2  27        0.27        0.00      5.64 o 
   2   2  27       23.55       33.59      8.64 o 
   3   2  27       19.80       19.84      8.01 o 
  -3   3  27       12.39       13.59      7.88 o 
  -2   3  27       15.82       19.53      7.68 o 
  -1   3  27       40.71       51.69      9.14 o 
   0   3  27        6.66       15.83      7.02 o 
   1   3  27       40.54       47.47      9.41 o 
   2   3  27       15.77       14.82      7.62 o 
   3   3  27       12.32       12.15      7.53 o 
  -2   4  27       12.41       11.57      7.36 o 
  -1   4  27       12.06       13.42      7.31 o 
   0   4  27        1.37        0.00      6.22 o 
   1   4  27       12.04        7.07      6.96 o 
   2   4  27       12.72       23.82      8.04 o 
   0   5  27        4.25        3.09      6.42 o 
   0   0  28       87.44       73.46     14.99 o 
   1   0  28        4.48       15.58      7.35 o 
   2   0  28        3.19       12.28      7.22 o 
  -2   1  28        2.44        4.24      7.09 o 
  -1   1  28        3.33        5.74      6.78 o 
   0   1  28        4.13        0.00      6.50 o 
   1   1  28        3.35       19.98      7.54 o 
   2   1  28        2.44        8.47      7.45 o 
  -2   2  28        3.46        9.84      7.22 o 
  -1   2  28        1.30        0.00      6.88 o 
   0   2  28       26.39       37.83      8.89 o 
   1   2  28        1.31        0.00      7.56 o 
   2   2  28        3.47        1.92      7.73 o 
  -1   3  28        4.92        6.21      6.96 o 
   0   3  28        2.91        7.58     14.66 o 
   1   3  28        4.95        6.49      7.06 o 
                                                 
